# Supplementary material for: Inference of sigma factor controlled networks by using numerical modeling applied to microarray time series data of the germinating prokaryote
Source: Nucleic Acids Res. 2013 Oct 23;42(2):748–63. doi: 10.1093/nar/gkt917 (PMC3902916; doi:10.1093/nar/gkt917)
Supplement: Supplementary Data [file supp_gkt917_nar-02411-n-2013-File009.xlsx]

## Sheet: Supp. Tab. 1
Supplementary Table 1. The list of the highly expressed sigma factors in S. coelicolor germination, sorted from the most expressed to the less expressed. The overall expression value refers to the gene profile median intensity in sample channel.
Gene identifier	Gene name	Gene overall expression level based on sample channel intensity
SCO3202	hrdD	20185.9
SCO3356	sigE	9989.7
SCO5216	sigR	9747.38
SCO4769	sigD	9219.65
SCO0038	SCO0038	5766.76
SCO4908	SCO4908	4844.22
SCO7278	sigL	4101.2
SCO0600	sigB	3981.01
SCO5147	SCO5147	3946.9
SCO5820	HrdB	3892.49
SCO3450	SCO3450	3052.5
SCO3068	sigI	3042.71
SCO5243	sigH	2315.13
SCO1263	SCO1263	1747.7
SCO7104	SCO7104	1606.16
SCO7105	SCO7105	1566.52
SCO6996	SCO6996	1534.1
SCO4035	sigF	1449.39
SCO0895	hrdC	1433.68
SCO7112	SCO7112	1418.92
SCO3715	SCO3715	1380.5
SCO2954	sigU	1282.26
SCO0632	SCO0632	1218.18
SCO0866	SCO0866	1157.25
SCO4034	sigN	1097.16
SCO0942	SCO0942	1087.71
SCO4895	SCO4895	1076.31
SCO3736	SCO3736	1060.89
SCO7314	sigM	1058.83
SCO4866	SCO4866	1038.29
SCO0037	SCO0037	1033.39
SCO6239	SCO6239	974.853
SCO3892	sigT	923.208
SCO1876	SCO1876	911.536
SCO1564	SCO1564	911.437
SCO4960	SCO4960	857.159
SCO2742	SCO2742	745.594
SCO7341	sigG	699.91
SCO4996	SCO4996	654.184
SCO0194	LitS	641.842
SCO3709	SCO3709	626.72
SCO6520	sigK	619.169
SCO2465	hrdA	588.584
SCO4005	SCO4005	569.866
SCO1276	sigJ	489.688

## Sheet: Supp. Tab. 2
Supplementary Table 2.The list of genes assigned to the clusters. The correlation coefficient was counted between gene expression profile and cluster core profile. The value also represents how well the gene to the cluster belongs; 1 is the maximal level of membership and 0 is the minimal level of membership. For analysis in the paper only gene members with coefficient > 0.8 were taken into accou…
Gene kinetic cluster	Gene identifier	Gene name	Correlation coefficient / level of membership	Gene annotation	Predicted functional class
1	SCO0058		0.69427	hypothetical protein'''	'Unknown function'
1	SCO0097		0.816239	hypothetical protein'''	'Periplasmic/exported/lipoproteins'
1	SCO0222		0.895354	acetyltransferase'''	'Notclassified'
1	SCO0223		0.912131	hypothetical protein'''	'Unknown function'
1	SCO0244		0.839684	hypothetical protein'''	'Periplasmic/exported/lipoproteins'
1	SCO0254		0.725782	hypothetical protein'''	'Unknown function'
1	SCO0441		0.895273	LamB/YcsF family protein'''	'Unknown function'
1	SCO0493		0.745417	ABC-transporter transmembrane protein'''	'Secondary metabolism'
1	SCO0508		0.892945	tetR family transcriptional regulator'''	'Regulation - Defined families'
1	SCO0513		0.86934	hypothetical protein'''	'Periplasmic/exported/lipoproteins'
1	SCO0562		0.935375	hypothetical protein'''	'Periplasmic/exported/lipoproteins'
1	SCO0583		0.889386	cytochrome P450'''	'Energy metabolism, carbon'
1	SCO0611		0.597838	hypothetical protein'''	'Periplasmic/exported/lipoproteins'
1	SCO0681		0.885956	ferredoxin/ferredoxin-NADP reductase'''	'Energy metabolism, carbon'
1	SCO0725		0.881167	hypothetical protein'''	'Unknown function'
1	SCO0753		0.837484	hypothetical protein'''	'Unknown function'
1	SCO0870		0.711959	two-component system response regulator'''	'Regulation - Two component system'
1	SCO0964		0.817059	hypothetical protein'''	'Unknown function'
1	SCO0999		0.974302	superoxide dismutase'''	'Protection responses (detoxification)'
1	SCO1151		0.896253	hypothetical protein'''	'Periplasmic/exported/lipoproteins'
1	SCO1168		0.974188	hypothetical protein'''	'Unknown function'
1	SCO1186		0.903146	LacI family transcriptional regulator'''	'Regulation - Defined families'
1	SCO1234	ureC	0.909845	urease subunit alpha'''	'Degradation of small molecules'
1	SCO1236	ureA	0.538881	urease subunit gamma'''	'Degradation of small molecules'
1	SCO1384		0.722984	hypothetical protein'''	'Unknown function'
1	SCO1435		0.748816	hypothetical protein'''	'Periplasmic/exported/lipoproteins'
1	SCO1439	hisE	0.912139	phosphoribosyl-ATP pyrophosphatase'''	'Amino acid biosynthesis'
1	SCO1480		0.917957	hypothetical protein'''	'Unknown function'
1	SCO1499		0.995513	hypothetical protein'''	'Periplasmic/exported/lipoproteins'
1	SCO1510		0.943706	peptidyl-prolyl cis-trans isomerase'''	'Macromolecule synthesis, modification'
1	SCO1566		0.941439	acyltransferase'''	'Unknown function'
1	SCO1632		0.852633	hypothetical protein'''	'Periplasmic/exported/lipoproteins'
1	SCO1638		0.945128	peptidyl-prolyl cis-trans isomerase'''	'Macromolecule synthesis, modification'
1	SCO1655		0.937917	lipoprotein oligopeptide binding protein'''	'Transport/binding proteins'
1	SCO1672		0.850334	hypothetical protein'''	'Unknown function'
1	SCO1785		0.919751	iron-siderophore uptake system ATP-binding protein'''	'Adaptation'
1	SCO1786		0.831443	iron-siderophore uptake system transmembrane protein'''	'Adaptation'
1	SCO1787		0.955546	iron-siderophore uptake system transmembrane protein'''	'Adaptation'
1	SCO1794		0.956817	hypothetical protein'''	'Unknown function'
1	SCO1806		0.973573	ABC transporter ATP-binding protein'''	'Transport/binding proteins'
1	SCO1828		0.940049	hypothetical protein'''	'Unknown function'
1	SCO1935		0.942527	transketolase'''	'Central intermediary metabolism'
1	SCO1945	tpiA	0.988065	triosephosphate isomerase'''	'Energy metabolism, carbon'
1	SCO1946	pgk	0.931911	phosphoglycerate kinase'''	'Energy metabolism, carbon'
1	SCO1959		0.955701	mycothiol-dependent maleylpyruvate isomerase'''	'Unknown function'
1	SCO1998	rpsA	0.72207	30S ribosomal protein S1'''	'Ribosome constituents'
1	SCO2023		0.954051	hypothetical protein'''	'Periplasmic/exported/lipoproteins'
1	SCO2064	dnaE	0.837059	DNA polymerase III subunit alpha'''	'Chromosome replication'
1	SCO2080		0.92563	hypothetical protein'''	'Unknown function'
1	SCO2081		0.948848	hypothetical protein'''	'Unknown function'
1	SCO2082		0.955398	cell division protein FtsZ'''	'Cell division'
1	SCO2085		0.966797	cell division protein'''	'Cell division'
1	SCO2086	murD	0.95599	UDP-N-acetylmuramoyl-L-alanyl-D-glutamate synthetase'''	'Periplasmic/exported/lipoproteins'
1	SCO2087	mraY	0.975299	phospho-N-acetylmuramoyl-pentapeptide-transferase'''	'Periplasmic/exported/lipoproteins'
1	SCO2088		0.979179	UDP-N-acetylmuramoylalanyl-D-glutamyl-2,6-diaminopimelate- D-alanyl-alanyl ligase'''	'Periplasmic/exported/lipoproteins'
1	SCO2092	mraW	0.937845	S-adenosyl-methyltransferase MraW'''	'Unknown function'
1	SCO2116		0.94123	hypothetical protein'''	'Periplasmic/exported/lipoproteins'
1	SCO2136		0.942262	hypothetical protein'''	'Periplasmic/exported/lipoproteins'
1	SCO2148		0.969834	cytochrome B subunit'''	'Energy metabolism, carbon'
1	SCO2150		0.903517	cytochrome C heme-binding subunit'''	'Energy metabolism, carbon'
1	SCO2154		0.965748	hypothetical protein'''	'Periplasmic/exported/lipoproteins'
1	SCO2155		0.96442	cytochrome c oxidase subunit I'''	'Energy metabolism, carbon'
1	SCO2172		0.928857	hypothetical protein'''	'Unknown function'
1	SCO2198		0.930598	glutamine synthetase'''	'Amino acid biosynthesis'
1	SCO2229		0.78956	maltose permease'''	'Transport/binding proteins'
1	SCO2230		0.799874	maltose permease'''	'Transport/binding proteins'
1	SCO2231		0.888818	maltose-binding protein'''	'Transport/binding proteins'
1	SCO2238		0.877545	NAD(+) synthase (glutamine-hydrolysing)'''	'Biosynthesis of cofactors,carriers'
1	SCO2266		0.955213	methionine aminopeptidase'''	'Macromolecule synthesis, modification'
1	SCO2275		0.886795	lipoprotein'''	'Periplasmic/exported/lipoproteins'
1	SCO2278		0.97567	hypothetical protein'''	'Unknown function'
1	SCO2292		0.822715	endo-1,4-beta-xylanase B'''	'Macromolecule degradation'
1	SCO2303		0.911508	hypothetical protein'''	'Unknown function'
1	SCO2314		0.926008	hypothetical protein'''	'Periplasmic/exported/lipoproteins'
1	SCO2363		0.65644	ATP/GTP-binding protein'''	'Notclassified'
1	SCO2366		0.983555	hypothetical protein'''	'Periplasmic/exported/lipoproteins'
1	SCO2409		0.974837	hypothetical protein'''	'Periplasmic/exported/lipoproteins'
1	SCO2458		0.93381	hypothetical protein'''	'Unknown function'
1	SCO2485		0.918371	hypothetical protein'''	'Unknown function'
1	SCO2549		0.807799	protease'''	'Macromolecule degradation'
1	SCO2574		0.799086	hypothetical protein'''	'Unknown function'
1	SCO2575		0.793437	hypothetical protein'''	'Unknown function'
1	SCO2578		0.962205	hypothetical protein'''	'Periplasmic/exported/lipoproteins'
1	SCO2610		0.918616	rod shape-determining protein MreC'''	'Periplasmic/exported/lipoproteins'
1	SCO2611		0.908328	rod shape-determining protein MreB'''	'Periplasmic/exported/lipoproteins'
1	SCO2612	ndk	0.950927	nucleoside diphosphate kinase'''	'Central intermediary metabolism'
1	SCO2633		0.927238	superoxide dismutase'''	'Protection responses (detoxification)'
1	SCO2635		0.912195	aminopeptidase'''	'Macromolecule degradation'
1	SCO2666		0.905414	Ser/Thr protein kinase'''	'Regulation - Protein kinases'
1	SCO2736	gltA	0.992832	type II citrate synthase'''	'Energy metabolism, carbon'
1	SCO2781		0.889137	hypothetical protein'''	'Unknown function'
1	SCO2783		0.822676	monooxygenase'''	'Secondary metabolism'
1	SCO2793		0.972244	oligoribonuclease'''	'Macromolecule degradation'
1	SCO2807		0.94478	hypothetical protein'''	'Periplasmic/exported/lipoproteins'
1	SCO2836		0.983269	glycosyl transferase'''	'Notclassified'
1	SCO2837		0.975079	hypothetical protein'''	'Periplasmic/exported/lipoproteins'
1	SCO2843		0.866965	N-acetylglucosamine-6-phosphate deacetylase'''	'Central intermediary metabolism'
1	SCO2914		0.922505	amino acid permease'''	'Transport/binding proteins'
1	SCO2917		0.958499	nicotinate phosphoribosyltransferase'''	'Unknown function'
1	SCO2945		0.875523	sugar transporter membrane protein'''	'Transport/binding proteins'
1	SCO2950		0.961876	DNA-binding protein HU (hs1)'''	'Regulation - Others'
1	SCO2951		0.781291	malate oxidoreductase'''	'Central intermediary metabolism'
1	SCO2960		0.935142	hypothetical protein'''	'Periplasmic/exported/lipoproteins'
1	SCO2961		0.969913	hypothetical protein'''	'Periplasmic/exported/lipoproteins'
1	SCO2962		0.932044	bifunctional transferase/deacetylase'''	'Notclassified'
1	SCO2968		0.979227	cell division protein'''	'Cell division'
1	SCO2969		0.988901	cell division ATP-binding protein'''	'Cell division'
1	SCO2971		0.918069	hypothetical protein'''	'Periplasmic/exported/lipoproteins'
1	SCO3024		0.964711	transporter'''	'Transport/binding proteins'
1	SCO3034		0.792222	sporulation regulatory protein'''	'Regulation - Others'
1	SCO3045		0.980045	hypothetical protein'''	'Periplasmic/exported/lipoproteins'
1	SCO3062		0.957714	two-component system histidine kinase'''	'Regulation - Two component system'
1	SCO3067		0.928618	anti anti sigma factor'''	'Regulation - RNApolymerase core enzyme bind (sig)'
1	SCO3096	eno	0.972849	phosphopyruvate hydratase'''	'Energy metabolism, carbon'
1	SCO3098		0.966185	hypothetical protein'''	'Periplasmic/exported/lipoproteins'
1	SCO3116		0.984464	hypothetical protein'''	'Unknown function'
1	SCO3121		0.803034	hypothetical protein'''	'Unknown function'
1	SCO3145		0.976236	hypothetical protein'''	'Periplasmic/exported/lipoproteins'
1	SCO3146		0.939055	hypothetical protein'''	'Periplasmic/exported/lipoproteins'
1	SCO3155		0.981358	hypothetical protein'''	'Unknown function'
1	SCO3156		0.935025	penicillin-binding protein'''	'Protection responses (detoxification)'
1	SCO3160		0.87475	integral membrane transport protein'''	'Transport/binding proteins'
1	SCO3161		0.940171	ABC transporter ATP-binding protein'''	'Transport/binding proteins'
1	SCO3181		0.92788	molybdopterin biosynthesis protein'''	'Biosynthesis of cofactors,carriers'
1	SCO3182		0.942928	UTP-glucose-1-phosphate uridylyltransferase'''	'Degradation of small molecules'
1	SCO3184		0.982749	penicillin acylase'''	'Protection responses (detoxification)'
1	SCO3185		0.917923	potassium/proton antiporter'''	'Transport/binding proteins'
1	SCO3190		0.840158	mechanosensitive channel'''	'Adaptation'
1	SCO3242		0.88468	puitative transferase'''	'Secondary metabolism'
1	SCO3259		0.745277	korSA, regulatory protein'''	'Regulation - Defined families'
1	SCO3261		0.904085	ATP-binding protein'''	'Notclassified'
1	SCO3262		0.913126	hypothetical protein'''	'Unknown function'
1	SCO3305		0.908733	hypothetical protein'''	'Periplasmic/exported/lipoproteins'
1	SCO3308		0.958385	DNA-binding protein'''	'Regulation - Others'
1	SCO3332		0.929373	hypothetical protein'''	'Periplasmic/exported/lipoproteins'
1	SCO3363		0.828562	acetyltransferase'''	'Notclassified'
1	SCO3364		0.943453	hypothetical protein'''	'Unknown function'
1	SCO3567		0.866204	serine protease'''	'Macromolecule degradation'
1	SCO3580		0.988245	transpeptidase'''	'Periplasmic/exported/lipoproteins'
1	SCO3649		0.991394	fructose-bisphosphate aldolase'''	'Energy metabolism, carbon'
1	SCO3651		0.924076	hypothetical protein'''	'Unknown function'
1	SCO3677		0.847274	purine phosphoribosyltransferase'''	'Nucleotide biosynthesis'
1	SCO3678	dcd	0.947187	deoxycytidine triphosphate deaminase'''	'Central intermediary metabolism'
1	SCO3715		0.939763	ECF sigma factor'''	'Regulation - RNApolymerase core enzyme bind (sig)'
1	SCO3731		0.873412	cold-shock protein'''	'Adaptation'
1	SCO3748		0.947887	cold shock protein'''	'Protection responses (detoxification)'
1	SCO3763		0.797268	hypothetical protein'''	'Unknown function'
1	SCO3766		0.954128	hypothetical protein'''	'Unknown function'
1	SCO3767		0.825825	hypothetical protein'''	'Unknown function'
1	SCO3773		0.812393	LysR family transcriptional regulator'''	'Regulation - Defined families'
1	SCO3792		0.974767	methionyl-tRNA synthetase'''	'Macromolecule synthesis, modification'
1	SCO3793		0.942411	hypothetical protein'''	'Unknown function'
1	SCO3821		0.978345	Ser/Thr protein kinase'''	'Regulation - Protein kinases'
1	SCO3837		0.968608	hypothetical protein'''	'Periplasmic/exported/lipoproteins'
1	SCO3846		0.93218	FtsW/RodA/SpoVE family cell cycle protein'''	'Cell division'
1	SCO3847		0.974024	penicillin-binding protein'''	'Periplasmic/exported/lipoproteins'
1	SCO3848		0.963502	Ser/Thr protein kinase'''	'Regulation - Protein kinases'
1	SCO3849		0.977967	hypothetical protein'''	'Periplasmic/exported/lipoproteins'
1	SCO3850		0.964119	hypothetical protein'''	'Periplasmic/exported/lipoproteins'
1	SCO3852		0.954633	hypothetical protein'''	'Periplasmic/exported/lipoproteins'
1	SCO3854		0.968601	septation inhibitor protein'''	'Periplasmic/exported/lipoproteins'
1	SCO3856		0.761084	peptidyl-prolyl cis-trans isomerase'''	'Macromolecule synthesis, modification'
1	SCO3859		0.946806	DNA-binding protein'''	'Regulation - Others'
1	SCO3860		0.81095	Ser/Thr protein kinase'''	'Regulation - Protein kinases'
1	SCO3868		0.863855	hypothetical protein'''	'Unknown function'
1	SCO3869		0.952862	WD-40 repeat-containing protein'''	'Notclassified'
1	SCO3872		0.917653	hypothetical protein'''	'Periplasmic/exported/lipoproteins'
1	SCO3877		0.983375	6-phosphogluconate dehydrogenase'''	'Energy metabolism, carbon'
1	SCO3879	dnaA	0.84217	chromosomal replication initiation protein'''	'Chromosome replication'
1	SCO3893		0.950996	hypothetical protein'''	'Unknown function'
1	SCO3895		0.94097	hypothetical protein'''	'Periplasmic/exported/lipoproteins'
1	SCO3897		0.884544	hypothetical protein'''	'Unknown function'
1	SCO3901		0.951331	penicillin-binding protein'''	'Periplasmic/exported/lipoproteins'
1	SCO3902		0.919375	hypothetical protein'''	'Periplasmic/exported/lipoproteins'
1	SCO3903		0.951495	hypothetical protein'''	'Unknown function'
1	SCO3913		0.955053	hypothetical protein'''	'Unknown function'
1	SCO3941		0.967327	Ser/Thr protein kinase'''	'Regulation - Protein kinases'
1	SCO3962		0.945446	prephenate dehydratase'''	'Amino acid biosynthesis'
1	SCO3991		0.469697	x	'Laterally acquirred elements'
1	SCO4013		0.990577	penicillin-binding protein'''	'Periplasmic/exported/lipoproteins'
1	SCO4036		0.930084	hypothetical protein'''	'Notclassified'
1	SCO4037		0.976802	small membrane protein'''	'Periplasmic/exported/lipoproteins'
1	SCO4043		0.895789	hypothetical protein'''	'Unknown function'
1	SCO4047		0.789097	hypothetical protein'''	'Unknown function'
1	SCO4048		0.706048	hypothetical protein'''	'Unknown function'
1	SCO4068		0.921826	phosphoribosylamine--glycine ligase'''	'Nucleotide biosynthesis'
1	SCO4157		0.830383	protease'''	'Macromolecule degradation'
1	SCO4172		0.837989	hypothetical protein'''	'Periplasmic/exported/lipoproteins'
1	SCO4173		0.917645	hypothetical protein'''	'Unknown function'
1	SCO4178		0.933632	small membrane protein'''	'Periplasmic/exported/lipoproteins'
1	SCO4179		0.936012	hypothetical protein'''	'Unknown function'
1	SCO4180		0.926954	iron uptake regulatory protein'''	'Regulation - Others'
1	SCO4209	gpmA	0.988823	phosphoglyceromutase'''	'Energy metabolism, carbon'
1	SCO4215		0.941468	GntR family transcriptional regulator'''	'Regulation - Defined families'
1	SCO4231		0.838377	lipoprotein'''	'Periplasmic/exported/lipoproteins'
1	SCO4261		0.938425	response regulator'''	'Regulation - Two component system'
1	SCO4262		0.937653	hypothetical protein'''	'Unknown function'
1	SCO4286		0.947724	solute-binding protein'''	'Transport/binding proteins'
1	SCO4288		0.916264	phosphatase'''	'Notclassified'
1	SCO4326		0.853017	hypothetical protein'''	'Unknown function'
1	SCO4340		0.893574	integrase'''	'Laterally acquirred elements'
1	SCO4421		0.818203	TetR family transcriptional regulator'''	'Regulation - Defined families'
1	SCO4424		0.94224	hypothetical protein'''	'Periplasmic/exported/lipoproteins'
1	SCO4425		0.811742	sigma-like protein'''	'Regulation - Others'
1	SCO4457		0.951012	hypothetical protein'''	'Periplasmic/exported/lipoproteins'
1	SCO4463		0.9417	hypothetical protein'''	'Periplasmic/exported/lipoproteins'
1	SCO4471		0.923054	hypothetical protein'''	'Periplasmic/exported/lipoproteins'
1	SCO4488		0.800818	Ser/Thr protein kinase'''	'Regulation - Protein kinases'
1	SCO4493		0.934873	transcription regulator AsnC'''	'Regulation - Defined families'
1	SCO4494		0.948895	hypothetical protein'''	'Unknown function'
1	SCO4505		0.848377	cold shock protein'''	'Adaptation'
1	SCO4508		0.905592	cell division-like protein'''	'Cell division'
1	SCO4509		0.809411	hypothetical protein'''	'Unknown function'
1	SCO4512		0.876024	hypothetical protein'''	'Unknown function'
1	SCO4517		0.862932	hypothetical protein'''	'Unknown function'
1	SCO4519		0.809563	hypothetical protein'''	'Periplasmic/exported/lipoproteins'
1	SCO4524		0.785943	hypothetical protein'''	'Periplasmic/exported/lipoproteins'
1	SCO4525		0.925294	hypothetical protein'''	'Unknown function'
1	SCO4527		0.79938	hypothetical protein'''	'Periplasmic/exported/lipoproteins'
1	SCO4538		0.919325	hypothetical protein'''	'Unknown function'
1	SCO4539		0.866869	hypothetical protein'''	'Unknown function'
1	SCO4540		0.845775	hypothetical protein'''	'Unknown function'
1	SCO4541		0.873585	hypothetical protein'''	'Periplasmic/exported/lipoproteins'
1	SCO4544		0.833525	hypothetical protein'''	'Unknown function'
1	SCO4545		0.823731	hypothetical protein'''	'Unknown function'
1	SCO4546		0.876351	lipoprotein'''	'Periplasmic/exported/lipoproteins'
1	SCO4547		0.940548	hypothetical protein'''	'Periplasmic/exported/lipoproteins'
1	SCO4548		0.966486	hypothetical protein'''	'Periplasmic/exported/lipoproteins'
1	SCO4559		0.98006	electron transfer oxidoreductase'''	'Energy metabolism, carbon'
1	SCO4560		0.97004	polypetide deformylase'''	'Macromolecule synthesis, modification'
1	SCO4561		0.954489	hypothetical protein'''	'Periplasmic/exported/lipoproteins'
1	SCO4600		0.94208	NADH dehydrogenase subunit NuoB2'''	'Energy metabolism, carbon'
1	SCO4602		0.901941	NADH dehydrogenase subunit NuoH2'''	'Energy metabolism, carbon'
1	SCO4603		0.872781	NADH dehydrogenase subunit NuoI2'''	'Energy metabolism, carbon'
1	SCO4607		0.850991	NADH dehydrogenase subunit NuoM2'''	'Energy metabolism, carbon'
1	SCO4614		0.964334	nucleotide-binding protein'''	'Unknown function'
1	SCO4646	secE	0.896815	preprotein translocase subunit SecE'''	'Transport/binding proteins'
1	SCO4647		0.817264	transcription antitermination protein'''	'Macromolecule synthesis, modification'
1	SCO4651		0.958341	lipoprotein'''	'Periplasmic/exported/lipoproteins'
1	SCO4652	rplJ	0.958163	50S ribosomal protein L10'''	'Ribosome constituents'
1	SCO4653	rplL	0.916542	50S ribosomal protein L7/L12'''	'Ribosome constituents'
1	SCO4657		0.904166	hypothetical protein'''	'Periplasmic/exported/lipoproteins'
1	SCO4662	tuf	0.919821	elongation factor Tu'''	'Macromolecule synthesis, modification'
1	SCO4693		0.625895	hypothetical protein'''	'Periplasmic/exported/lipoproteins'
1	SCO4722	secY	0.948163	preprotein translocase subunit SecY'''	'Transport/binding proteins'
1	SCO4723	adk	0.944146	adenylate kinase'''	'Nucleotide biosynthesis'
1	SCO4777		0.949355	protein Ser/Thr kinase'''	'Regulation - Protein kinases'
1	SCO4778		0.945259	Ser/Thr protein kinase'''	'Regulation - Protein kinases'
1	SCO4798		0.959766	peptidase'''	'Macromolecule degradation'
1	SCO4822		0.838529	hypothetical protein'''	'Periplasmic/exported/lipoproteins'
1	SCO4827		0.896524	malate dehydrogenase'''	'Energy metabolism, carbon'
1	SCO4832		0.748375	glycine/betaine-binding lipoprotein'''	'Transport/binding proteins'
1	SCO4847		0.955168	D-alanyl-D-alanine carboxypeptidase'''	'Periplasmic/exported/lipoproteins'
1	SCO4848		0.949689	hypothetical protein'''	'Periplasmic/exported/lipoproteins'
1	SCO4855	sdhB	0.975912	succinate dehydrogenase iron-sulfur subunit'''	'Energy metabolism, carbon'
1	SCO4856	sdhA	0.976334	succinate dehydrogenase flavoprotein subunit'''	'Energy metabolism, carbon'
1	SCO4857		0.94538	succinate dehydrogenase membrane subunit'''	'Energy metabolism, carbon'
1	SCO4858		0.908356	succinate dehydrogenase membrane subunit'''	'Energy metabolism, carbon'
1	SCO4906		0.984956	sensor kinase'''	'Regulation - Two component system'
1	SCO4930		0.917497	enoyl-CoA hydratase'''	'Degradation of small molecules'
1	SCO4992		0.922624	hypothetical protein'''	'Unknown function'
1	SCO5022		0.870259	lipoprotein'''	'Periplasmic/exported/lipoproteins'
1	SCO5023		0.953349	hypothetical protein'''	'Periplasmic/exported/lipoproteins'
1	SCO5029		0.856465	hypothetical protein'''	'Periplasmic/exported/lipoproteins'
1	SCO5036		0.610147	hypothetical protein'''	'Unknown function'
1	SCO5112		0.925533	ABC transporter integral membrane protein BldKA'''	'Transport/binding proteins'
1	SCO5113		0.981138	ABC transporter lipoprotein BldKB'''	'Transport/binding proteins'
1	SCO5114		0.946499	ABC transporter integral membrane protein BldKC'''	'Transport/binding proteins'
1	SCO5115		0.975395	ABC transporter intracellular ATPase subunit BldKD'''	'Transport/binding proteins'
1	SCO5116		0.984981	peptide transport system ATP-binding subunit'''	'Transport/binding proteins'
1	SCO5120		0.875263	peptide transport system ATP-binding protein'''	'Transport/binding proteins'
1	SCO5123		0.901465	small membrane protein'''	'Periplasmic/exported/lipoproteins'
1	SCO5135		0.962931	ferredoxin'''	'Energy metabolism, carbon'
1	SCO5169		0.704814	ATP-binding protein'''	'Notclassified'
1	SCO5180		0.502146	peptidase'''	'Macromolecule degradation'
1	SCO5196		0.932535	hypothetical protein'''	'Unknown function'
1	SCO5197		0.962721	hypothetical protein'''	'Unknown function'
1	SCO5202		0.922603	hypothetical protein'''	'Periplasmic/exported/lipoproteins'
1	SCO5213		0.485384	hypothetical protein'''	'Periplasmic/exported/lipoproteins'
1	SCO5221		0.950887	polypeptide deformylase'''	'Macromolecule synthesis, modification'
1	SCO5254		0.941032	superoxide dismutase'''	'Protection responses (detoxification)'
1	SCO5258		0.993765	ATP-binding protein'''	'Notclassified'
1	SCO5283		0.889032	two-component system response regulator'''	'Regulation - Two component system'
1	SCO5331		0.749867	DNA methylase'''	'Macromolecule synthesis, modification'
1	SCO5334		0.808492	hypothetical protein'''	'Unknown function'
1	SCO5335		0.914396	hypothetical protein'''	'Unknown function'
1	SCO5373		0.953733	F0F1 ATP synthase subunit beta'''	'Energy metabolism, carbon'
1	SCO5386		0.96018	anti-sigma factor antagonist'''	'Regulation - RNApolymerase core enzyme bind (sig)'
1	SCO5395		0.931713	ABC transporter ATP-binding protein'''	'Transport/binding proteins'
1	SCO5405		0.892803	transcriptional regulator'''	'Regulation - Defined families'
1	SCO5411		0.942509	integrase/recombinase'''	'Laterally acquirred elements'
1	SCO5422		0.908656	hypothetical protein'''	'Unknown function'
1	SCO5449		0.763477	ABC transporter'''	'Transport/binding proteins'
1	SCO5458		0.801344	lipoprotein'''	'Periplasmic/exported/lipoproteins'
1	SCO5459		0.945228	enoyl-CoA hydratase'''	'Notclassified'
1	SCO5464		0.896362	hypothetical protein'''	'Unknown function'
1	SCO5476		0.839775	oligopeptide transport integral membrane protein'''	'Transport/binding proteins'
1	SCO5477		0.869858	oligopeptide-binding lipoprotein'''	'Transport/binding proteins'
1	SCO5478		0.886526	oligopeptide transport system integral membrane protein'''	'Transport/binding proteins'
1	SCO5479		0.932795	oligopeptide ABC transporter ATP-binding protein'''	'Transport/binding proteins'
1	SCO5480		0.913392	oligopeptide ABC transporter ATP-binding protein'''	'Transport/binding proteins'
1	SCO5500		0.88379	hypothetical protein'''	'Periplasmic/exported/lipoproteins'
1	SCO5542		0.883436	hypothetical protein'''	'Unknown function'
1	SCO5543		0.903945	hypothetical protein'''	'Unknown function'
1	SCO5556		0.946172	histone-like DNA binding protein'''	'Macromolecule synthesis, modification'
1	SCO5557		0.921717	hypothetical protein'''	'Unknown function'
1	SCO5562		0.976752	thiamine monophosphate kinase'''	'Biosynthesis of cofactors,carriers'
1	SCO5568	coaD	0.738159	phosphopantetheine adenylyltransferase'''	'Biosynthesis of cofactors,carriers'
1	SCO5578		0.963648	sugar transporter'''	'Transport/binding proteins'
1	SCO5625	tsf	0.934175	elongation factor Ts'''	'Macromolecule synthesis, modification'
1	SCO5627	frr	0.986931	ribosome recycling factor'''	'Macromolecule synthesis, modification'
1	SCO5628		0.969856	hypothetical protein'''	'Periplasmic/exported/lipoproteins'
1	SCO5643		0.534399	hypothetical protein'''	'Unknown function'
1	SCO5648		0.863887	ABC transporter ATP-binding protein'''	'Transport/binding proteins'
1	SCO5650		0.566285	hypothetical protein'''	'Periplasmic/exported/lipoproteins'
1	SCO5655		0.810452	hypothetical protein'''	'Notclassified'
1	SCO5657		0.89543	aldehyde dehydrogenase'''	'Adaptation'
1	SCO5663		0.968133	hypothetical protein'''	'Periplasmic/exported/lipoproteins'
1	SCO5664		0.935995	hypothetical protein'''	'Periplasmic/exported/lipoproteins'
1	SCO5702		0.873966	lipoprotein'''	'Periplasmic/exported/lipoproteins'
1	SCO5718		0.788434	hypothetical protein'''	'Periplasmic/exported/lipoproteins'
1	SCO5720		0.882505	hypothetical protein'''	'Periplasmic/exported/lipoproteins'
1	SCO5721		0.907992	hypothetical protein'''	'Unknown function'
1	SCO5728		0.855603	hypothetical protein'''	'Periplasmic/exported/lipoproteins'
1	SCO5734		0.929339	ATP/GTP binding protein membrane protein'''	'Periplasmic/exported/lipoproteins'
1	SCO5735		0.947875	hypothetical protein'''	'Periplasmic/exported/lipoproteins'
1	SCO5751		0.972286	hypothetical protein'''	'Periplasmic/exported/lipoproteins'
1	SCO5773		0.918596	monooxygenase'''	'Notclassified'
1	SCO5774		0.882549	glutamate permease'''	'Transport/binding proteins'
1	SCO5775		0.829321	glutamate permease'''	'Transport/binding proteins'
1	SCO5776		0.779336	glutamate binding protein'''	'Transport/binding proteins'
1	SCO5777		0.6478	glutamate uptake system ATP-binding protein'''	'Transport/binding proteins'
1	SCO5792		0.938345	transmembrane protein'''	'Periplasmic/exported/lipoproteins'
1	SCO5808		0.900072	hypothetical protein'''	'Unknown function'
1	SCO5822		0.948146	DNA topoisomerase IV subunit B'''	'Macromolecule synthesis, modification'
1	SCO5835		0.933389	ATP/GTP-binding protein'''	'Notclassified'
1	SCO5921		0.829279	cold-shock domain-containing protein'''	'Adaptation'
1	SCO5968		0.857875	bldA-regulated nucleotide binding protein'''	'Notclassified'
1	SCO5992		0.776091	hypothetical protein'''	'Periplasmic/exported/lipoproteins'
1	SCO6009		0.920074	solute-binding protein'''	'Transport/binding proteins'
1	SCO6011		0.951816	ABC transporter'''	'Transport/binding proteins'
1	SCO6012		0.832566	chitinase'''	'Macromolecule degradation'
1	SCO6019		0.935505	hypothetical protein'''	'Unknown function'
1	SCO6021		0.746104	hypothetical protein'''	'Unknown function'
1	SCO6065		0.921064	substrate-binding protein'''	'Transport/binding proteins'
1	SCO6107		0.957578	hypothetical protein'''	'Periplasmic/exported/lipoproteins'
1	SCO6108		0.883132	esterase'''	'Macromolecule degradation'
1	SCO6178		0.987248	deacetylase'''	'Periplasmic/exported/lipoproteins'
1	SCO6224		0.863021	hypothetical protein'''	'Periplasmic/exported/lipoproteins'
1	SCO6225		0.924977	hypothetical protein'''	'Periplasmic/exported/lipoproteins'
1	SCO6313		0.944935	hypothetical protein'''	'Periplasmic/exported/lipoproteins'
1	SCO6445		0.878001	inositol monophosphatase'''	'Macromolecule synthesis, modification'
1	SCO6451		0.692693	substrate binding protein'''	'Transport/binding proteins'
1	SCO6452		0.905954	transport permease'''	'Transport/binding proteins'
1	SCO6483		0.965159	efflux protein'''	'Transport/binding proteins'
1	SCO6487		0.843779	hypothetical protein'''	'Macromolecule degradation'
1	SCO6622		0.851231	ATP/GTP binding protein'''	'Notclassified'
1	SCO6623		0.903004	ATP/GTP binding protein'''	'Notclassified'
1	SCO6627		0.979207	hypothetical protein'''	'Unknown function'
1	SCO6637		0.792066	hypothetical protein'''	'Unknown function'
1	SCO6639		0.93206	ATP/GTP binding protein'''	'Notclassified'
1	SCO6659	pgi	0.846386	glucose-6-phosphate isomerase'''	'Energy metabolism, carbon'
1	SCO6805		0.879285	integral membrane efflux protein'''	'Transport/binding proteins'
1	SCO6808		0.904572	transcription regulator ArsR'''	'Regulation - Defined families'
1	SCO6960		0.970687	hypothetical protein'''	'Unknown function'
1	SCO7110		0.884274	ferredoxin'''	'Energy metabolism, carbon'
1	SCO7153		0.976758	sugar transporter'''	'Transport/binding proteins'
1	SCO7398		0.975717	iron-hydroxamate transporter permease subunit'''	'Transport/binding proteins'
1	SCO7399		0.854185	binding-protein-dependent transport lipoprotein'''	'Transport/binding proteins'
1	SCO7400		0.868473	ABC transporter ATP-binding protein'''	'Transport/binding proteins'
1	SCO7458		0.70387	hypothetical protein'''	'Periplasmic/exported/lipoproteins'
1	SCO7461		0.74815	hydrolase'''	'Macromolecule degradation'
1	SCO7516		0.907784	heat shock protein 90'''	'Chaperones'
1	SCO7543		0.546513	CRP family transcriptional regulator'''	'Regulation - Defined families'
1	SCO7582		0.963288	hypothetical protein'''	'Unknown function'
1	SCO7647		0.798959	calcium binding protein'''	'Notclassified'
1	SCO7773		0.785894	hypothetical protein'''	'Unknown function'
1	SCO7822		0.897082	prolipoprotein diacylglyceryl transferase'''	'Macromolecule synthesis, modification'
2	SCO0061		0.834561	hypothetical protein'''	'Unknown function'
2	SCO0122		0.897138	flavin-containing monooxygenase'''	'Periplasmic/exported/lipoproteins'
2	SCO0187		0.725847	phytoene synthase'''	'Secondary metabolism'
2	SCO0201		0.662144	hypothetical protein'''	'Periplasmic/exported/lipoproteins'
2	SCO0202		0.837459	hypothetical protein'''	'Unknown function'
2	SCO0205		0.971582	x	'Energy metabolism, carbon'
2	SCO0285		0.881889	sodium/proton antiporter'''	'Transport/binding proteins'
2	SCO0306		0.957761	x	'Unknown function'
2	SCO0361		0.614231	hypothetical protein'''	'Unknown function'
2	SCO0370		0.692919	DNA-binding protein'''	'Regulation - Others'
2	SCO0491		0.640342	ABC transporter'''	'Secondary metabolism'
2	SCO0492		0.571255	peptide synthetase'''	'Secondary metabolism'
2	SCO0501		0.932861	hypothetical protein'''	'Periplasmic/exported/lipoproteins'
2	SCO0518		0.895555	hypothetical protein'''	'Unknown function'
2	SCO0634		0.910879	x	'Unknown function'
2	SCO0687		0.956731	oxidoreductase'''	'Degradation of small molecules'
2	SCO0716		0.955258	glycosyl hydrolase'''	'Macromolecule degradation'
2	SCO0727		0.639289	hypothetical protein'''	'Unknown function'
2	SCO0745		0.897913	TetR family transcriptional regulator'''	'Regulation - Defined families'
2	SCO0754		0.931401	hypothetical protein'''	'Periplasmic/exported/lipoproteins'
2	SCO0765		0.936219	endoglucanase'''	'Macromolecule degradation'
2	SCO0842		0.760914	deoxyribodipyrimidine photolyase'''	'Macromolecule synthesis, modification'
2	SCO0882		0.5534	hypothetical protein'''	'Unknown function'
2	SCO0992		0.907088	cysteine synthase'''	'Amino acid biosynthesis'
2	SCO1119		0.829351	transcription regulator AsnC'''	'Regulation - Defined families'
2	SCO1161		0.803461	hypothetical protein'''	'Periplasmic/exported/lipoproteins'
2	SCO1188		0.882283	cellulose binding protein'''	'Macromolecule degradation'
2	SCO1338		0.88767	monooxygenase'''	'Periplasmic/exported/lipoproteins'
2	SCO1377		0.663841	molibdenum binding protein'''	'Notclassified'
2	SCO1399		0.924332	ATP/GTP-binding protein'''	'Notclassified'
2	SCO1690		0.900122	acyl-CoA dehydrogenase'''	'Notclassified'
2	SCO1707		0.677905	ABC sugar transporter, ATP-binding subunit'''	'Transport/binding proteins'
2	SCO1712		0.899696	TetR family transcriptional regulator'''	'Regulation - Defined families'
2	SCO1879		0.936066	pectinesterase'''	'Macromolecule degradation'
2	SCO1948		0.857708	zinc-binding carboxypeptidase'''	'Notclassified'
2	SCO2130		0.950733	hypothetical protein'''	'Unknown function'
2	SCO2313		0.892982	hypothetical protein'''	'Periplasmic/exported/lipoproteins'
2	SCO2325		0.86945	hypothetical protein'''	'Periplasmic/exported/lipoproteins'
2	SCO2408		0.700776	aminotransferase'''	'Amino acid biosynthesis'
2	SCO2470		0.913511	deoxyguanosinetriphosphate triphosphohydrolase-like protein'''	'Central intermediary metabolism'
2	SCO2609		0.956965	rod shape-determining protein'''	'Periplasmic/exported/lipoproteins'
2	SCO2637		0.900128	serine protease'''	'Macromolecule degradation'
2	SCO2681		0.921807	ATP /GTP-binding protein'''	'Notclassified'
2	SCO2693		0.842875	oxygenase'''	'Periplasmic/exported/lipoproteins'
2	SCO2720		0.950695	long-chain fatty acid ligase'''	'Fatty acid biosynthesis'
2	SCO2842		0.912367	hypothetical protein'''	'Periplasmic/exported/lipoproteins'
2	SCO3047		0.975936	hypothetical protein'''	'Periplasmic/exported/lipoproteins'
2	SCO3084		0.586498	4-hydroxybenzoate 3-monooxygenase'''	'Degradation of small molecules'
2	SCO3103		0.776916	hypothetical protein'''	'Periplasmic/exported/lipoproteins'
2	SCO3212		0.892311	anthranilate phosphoribotransferase'''	'Secondary metabolism'
2	SCO3225		0.745983	two component sensor kinase'''	'Secondary metabolism'
2	SCO3231		0.913611	CDA peptide synthetase II'''	'Secondary metabolism'
2	SCO3246		0.935281	3-oxoacyl-ACP synthase'''	'Secondary metabolism'
2	SCO3271		0.872395	dehydrogenase'''	'Notclassified'
2	SCO3289		0.932196	large membrane protein'''	'Periplasmic/exported/lipoproteins'
2	SCO3370		0.880209	large ATP-binding protein'''	'Notclassified'
2	SCO3513		0.583113	hypothetical protein'''	'Periplasmic/exported/lipoproteins'
2	SCO3517		0.93871	ATP-binding protein'''	'Notclassified'
2	SCO3674		0.834301	sensor kinase'''	'Regulation - Two component system'
2	SCO3711		0.803332	small membrane protein'''	'Periplasmic/exported/lipoproteins'
2	SCO3788		0.959789	hypothetical protein'''	'Unknown function'
2	SCO3791		0.764579	hypothetical protein'''	'Unknown function'
2	SCO3797		0.805986	hypothetical protein'''	'Periplasmic/exported/lipoproteins'
2	SCO3915		0.728461	transmembrane efflux protein'''	'Transport/binding proteins'
2	SCO4074		0.734528	hypothetical protein'''	'Periplasmic/exported/lipoproteins'
2	SCO4383		0.936222	4-coumarate:CoA ligase'''	'Macromolecule synthesis, modification'
2	SCO4555		0.888512	integral membrane transferase'''	'Periplasmic/exported/lipoproteins'
2	SCO4807		0.923266	hypothetical protein'''	'Unknown function'
2	SCO4831		0.928167	glycine/betaine ABC transporter integral membrane protein'''	'Transport/binding proteins'
2	SCO4841		0.744699	short-chain dehydrogenase'''	'Degradation of small molecules'
2	SCO4882		0.772261	hypothetical protein'''	'Unknown function'
2	SCO4942		0.666793	regulatory protein'''	'Regulation - Defined families'
2	SCO5006		0.899857	septum site-determining protein'''	'Cell division'
2	SCO5311		0.799594	hypothetical protein'''	'Periplasmic/exported/lipoproteins'
2	SCO5318		0.836532	polyketide beta-ketoacyl synthase alpha'''	'Secondary metabolism'
2	SCO5363		0.624761	hypothetical protein'''	'Unknown function'
2	SCO5401		0.898238	hypothetical protein'''	'Periplasmic/exported/lipoproteins'
2	SCO5409		0.61901	hypothetical protein'''	'Periplasmic/exported/lipoproteins'
2	SCO5629		0.935339	ATP /GTP-binding protein'''	'Notclassified'
2	SCO5781		0.86213	hypothetical protein'''	'Periplasmic/exported/lipoproteins'
2	SCO5891		0.951149	peptide synthase'''	'Secondary metabolism'
2	SCO5923		0.78693	ABC transporter ATP-binding protein'''	'Transport/binding proteins'
2	SCO5929		0.884051	oxidoreductase'''	'Notclassified'
2	SCO5945		0.897863	transferase'''	'Notclassified'
2	SCO5964		0.911488	hypothetical protein'''	'Unknown function'
2	SCO6048		0.743747	hypothetical protein'''	'Periplasmic/exported/lipoproteins'
2	SCO6183		0.953376	transferase'''	'Notclassified'
2	SCO6199		0.922177	esterase'''	'Macromolecule degradation'
2	SCO6263		0.778169	hypothetical protein'''	'Unknown function'
2	SCO6275		0.908966	type I polyketide synthase'''	'Secondary metabolism'
2	SCO6344		0.66736	amidase'''	'Degradation of small molecules'
2	SCO6407		0.884872	gamma-glutamyltranspeptidase'''	'Biosynthesis of cofactors,carriers'
2	SCO6449		0.751359	dehydrogenase'''	'Biosynthesis of cofactors,carriers'
2	SCO6488		0.911379	acyl-peptide hydrolase'''	'Macromolecule synthesis, modification'
2	SCO6489		0.865364	hypothetical protein'''	'Unknown function'
2	SCO6554		0.900335	transcriptional regulator'''	'Regulation - Others'
2	SCO6575		0.767008	hypothetical protein'''	'Unknown function'
2	SCO6738		0.852404	carboxypeptidase'''	'Macromolecule degradation'
2	SCO6798		0.949481	hypothetical protein'''	'Unknown function'
2	SCO6858		0.832037	hypothetical protein'''	'Unknown function'
2	SCO6919		0.895391	hypothetical protein'''	'Unknown function'
2	SCO6976		0.933869	hypothetical protein'''	'Unknown function'
2	SCO6978		0.956538	carbohydrate kinase'''	'Notclassified'
2	SCO7003		0.889846	hypothetical protein'''	'Unknown function'
2	SCO7004		0.730487	carbohydrate kinase'''	'Macromolecule synthesis, modification'
2	SCO7006		0.866104	oxidoreductase'''	'Notclassified'
2	SCO7030		0.87234	binding-protein-dependent transport protein'''	'Transport/binding proteins'
2	SCO7037		0.802673	hypothetical protein'''	'Periplasmic/exported/lipoproteins'
2	SCO7062		0.675018	methylase'''	'Biosynthesis of cofactors,carriers'
2	SCO7163		0.834323	transferase'''	'Macromolecule synthesis, modification'
2	SCO7204		0.576349	hypothetical protein'''	'Unknown function'
2	SCO7206		0.882936	hypothetical protein'''	'Periplasmic/exported/lipoproteins'
2	SCO7244		0.902858	acyl-CoA synthetase'''	'Degradation of small molecules'
2	SCO7394		0.687332	hypothetical protein'''	'Periplasmic/exported/lipoproteins'
2	SCO7433		0.794042	small neutral protease regulatory protein'''	'Regulation - Defined families'
2	SCO7448		0.843976	hypothetical protein'''	'Unknown function'
2	SCO7477		0.866936	hypothetical protein'''	'Periplasmic/exported/lipoproteins'
2	SCO7493		0.910295	hypothetical protein'''	'Unknown function'
2	SCO7565		0.855048	oligopeptide ABC transporter integral membrane protein'''	'Transport/binding proteins'
2	SCO7591		0.888434	regulatory protein'''	'Regulation - Defined families'
2	SCO7605		0.905201	metallopeptidase'''	'Notclassified'
2	SCO7689		0.806239	ABC transporter ATP-binding protein'''	'Secondary metabolism'
2	SCO7695		0.58822	hypothetical protein'''	'Unknown function'
2	SCO7749		0.895788	hypothetical protein'''	'Unknown function'
2	SCO7835		0.965033	hypothetical protein'''	'Unknown function'
3	SCO0245		0.790792	hypothetical protein'''	'Periplasmic/exported/lipoproteins'
3	SCO0250		0.938564	transcriptional regulator'''	'Regulation - Others'
3	SCO0282		0.893947	deoR family transcriptional regulator'''	'Regulation - Defined families'
3	SCO0293		0.920735	beta-xylosidase'''	'Degradation of small molecules'
3	SCO0350		0.888783	hypothetical protein'''	'Unknown function'
3	SCO0405		0.863841	hypothetical protein'''	'Unknown function'
3	SCO0430		0.933941	tetR family transcriptional regulator'''	'Regulation - Defined families'
3	SCO0524		0.860774	gluconolactonase'''	'Macromolecule degradation'
3	SCO0551		0.758884	histidine kinase'''	'Regulation - Two component system'
3	SCO0607		0.975552	lipoprotein'''	'Periplasmic/exported/lipoproteins'
3	SCO0608		0.782691	regulatory protein'''	'Regulation - Others'
3	SCO0678		0.611219	hypothetical protein'''	'Unknown function'
3	SCO0702		0.602453	regulator'''	'Regulation - Others'
3	SCO0704		0.71654	x	'Regulation - Others'
3	SCO0705		0.899665	hypothetical protein'''	'Unknown function'
3	SCO0756		0.823644	ABC transporter'''	'Transport/binding proteins'
3	SCO0961	glgC	0.909712	glucose-1-phosphate adenylyltransferase'''	'Macromolecule synthesis, modification'
3	SCO0990		0.80596	hypothetical protein'''	'Periplasmic/exported/lipoproteins'
3	SCO1024		0.891023	hypothetical protein'''	'Unknown function'
3	SCO1064		0.922491	sugar transport integral membrane protein'''	'Transport/binding proteins'
3	SCO1170		0.731544	xylulose kinase'''	'Degradation of small molecules'
3	SCO1205		0.762624	hypothetical protein'''	'Unknown function'
3	SCO1209		0.699143	acyl-CoA dehydrogenase'''	'Fatty acid biosynthesis'
3	SCO1247		0.804386	hypothetical protein'''	'Unknown function'
3	SCO1250		0.880667	acetyltransferase'''	'Notclassified'
3	SCO1467		0.878675	hypothetical protein'''	'Unknown function'
3	SCO1507		0.874663	hypothetical protein'''	'Periplasmic/exported/lipoproteins'
3	SCO1563		0.787579	acetyltransferase'''	'Unknown function'
3	SCO1567		0.861636	transmembrane-transport protein'''	'Transport/binding proteins'
3	SCO1568		0.761351	TetR family transcriptional regulator'''	'Regulation - Defined families'
3	SCO1592		0.874746	hypothetical protein'''	'Unknown function'
3	SCO1633	tatA	0.921147	twin arginine translocase A'''	'Periplasmic/exported/lipoproteins'
3	SCO1640		0.932681	hypothetical protein'''	'Unknown function'
3	SCO1643	prcA	0.961408	20S proteasome alpha-subunit'''	'Macromolecule degradation'
3	SCO1644		0.95582	20S proteasome subunit beta'''	'Macromolecule degradation'
3	SCO1700		0.955293	hypothetical protein'''	'Periplasmic/exported/lipoproteins'
3	SCO1705		0.929707	alcohol dehydrogenase'''	'Energy metabolism, carbon'
3	SCO1735		0.777225	lipase'''	'Periplasmic/exported/lipoproteins'
3	SCO1754		0.917974	hypothetical protein'''	'Unknown function'
3	SCO1796		0.866843	hypothetical protein'''	'Periplasmic/exported/lipoproteins'
3	SCO1817		0.68225	hypothetical protein'''	'Unknown function'
3	SCO1918		0.947313	hypothetical protein'''	'Periplasmic/exported/lipoproteins'
3	SCO2123		0.914351	esterase/lipase'''	'Notclassified'
3	SCO2152		0.939724	response regulator'''	'Regulation - Two component system'
3	SCO2186		0.789968	hypothetical protein'''	'Unknown function'
3	SCO2205		0.842549	hypothetical protein'''	'Unknown function'
3	SCO2245		0.862613	hypothetical protein'''	'Unknown function'
3	SCO2382		0.959166	hypothetical protein'''	'Unknown function'
3	SCO2384		0.65649	hypothetical protein'''	'Unknown function'
3	SCO2439		0.882514	calcium-binding protein'''	'Notclassified'
3	SCO2550		0.972269	lipoprotein'''	'Periplasmic/exported/lipoproteins'
3	SCO2569		0.91663	hypothetical protein'''	'Unknown function'
3	SCO2577		0.974147	hypothetical protein'''	'Unknown function'
3	SCO2619	clpP	0.858128	ATP-dependent Clp protease proteolytic subunit'''	'Macromolecule degradation'
3	SCO2621		0.690304	hypothetical protein'''	'Periplasmic/exported/lipoproteins'
3	SCO2695		0.726574	hypothetical protein'''	'Unknown function'
3	SCO2768		0.704011	hypothetical protein'''	'Unknown function'
3	SCO2794		0.899371	LacI family transcriptional regulator'''	'Regulation - Defined families'
3	SCO2795		0.968343	sugar binding hypothetical protein'''	'Transport/binding proteins'
3	SCO2796		0.895545	cellobiose transport permease'''	'Transport/binding proteins'
3	SCO2797		0.890499	cellobiose transport permease'''	'Transport/binding proteins'
3	SCO2900		0.800791	hypothetical protein'''	'Periplasmic/exported/lipoproteins'
3	SCO2913		0.774432	hypothetical protein'''	'Unknown function'
3	SCO2932		0.776806	permease membrane protein'''	'Transport/binding proteins'
3	SCO3008		0.845679	two-component system response regulator'''	'Regulation - Two component system'
3	SCO3087		0.893244	x	'Unknown function'
3	SCO3112		0.964489	hypothetical protein'''	'Laterally acquirred elements'
3	SCO3113		0.88605	hypothetical protein'''	'Laterally acquirred elements'
3	SCO3134		0.889382	two-component system response regulator'''	'Regulation - Two component system'
3	SCO3138		0.879598	galactose-1-phosphate uridylyltransferase'''	'Degradation of small molecules'
3	SCO3291		0.921621	regulatory protein'''	'Regulation - Others'
3	SCO3307		0.902881	hypothetical protein'''	'Unknown function'
3	SCO3326		0.792156	epimerase'''	'Macromolecule synthesis, modification'
3	SCO3327		0.784017	hypothetical protein'''	'Unknown function'
3	SCO3404		0.863969	cell division protein FtsH-like protein'''	'Cell division'
3	SCO3411		0.977998	hypothetical protein'''	'Periplasmic/exported/lipoproteins'
3	SCO3421		0.856109	hypothetical protein'''	'Unknown function'
3	SCO3477		0.883942	dehydrogenase'''	'Notclassified'
3	SCO3478		0.838266	dehydrogenase'''	'Notclassified'
3	SCO3480		0.926982	racemase'''	'Notclassified'
3	SCO3481		0.918112	hypothetical protein'''	'Unknown function'
3	SCO3482		0.879509	sugar-permease'''	'Transport/binding proteins'
3	SCO3483		0.908307	integral membrane transport protein'''	'Transport/binding proteins'
3	SCO3484		0.88545	sugar-binding protein'''	'Transport/binding proteins'
3	SCO3486		0.82233	aldehyde dehydrogenase'''	'Degradation of small molecules'
3	SCO3487		0.793838	hydrolase'''	'Macromolecule degradation'
3	SCO3549		0.96977	anti-sigma factor antagonist'''	'Regulation - RNApolymerase core enzyme bind (sig)'
3	SCO3554		0.902972	hypothetical protein'''	'Periplasmic/exported/lipoproteins'
3	SCO3617		0.74344	hypothetical protein'''	'Unknown function'
3	SCO3673		0.780407	iron-sulfur-binding reductase'''	'Notclassified'
3	SCO3681		0.900026	hypothetical protein'''	'Unknown function'
3	SCO3682		0.912122	delta fatty acid desaturase'''	'Fatty acid biosynthesis'
3	SCO3714		0.964733	transposase'''	'Laterally acquirred elements'
3	SCO3870		0.645485	hypothetical protein'''	'Periplasmic/exported/lipoproteins'
3	SCO3874	gyrB	0.927533	DNA gyrase subunit B'''	'Macromolecule synthesis, modification'
3	SCO3924		0.626473	hypothetical protein'''	'Periplasmic/exported/lipoproteins'
3	SCO3936		0.885869	plasmid replication initiator protein'''	'Laterally acquirred elements'
3	SCO4005		0.75711	RNA polymerase sigma factor'''	'Regulation - RNApolymerase core enzyme bind (sig)'
3	SCO4008		0.91897	tetR family regulatory protein'''	'Regulation - Defined families'
3	SCO4026		0.639554	ATP binding protein'''	'Notclassified'
3	SCO4077		0.953762	phosphoribosylformylglycinamidine synthase subunit PurS'''	'Unknown function'
3	SCO4078		0.899418	phosphoribosylformylglycinamidine synthase I'''	'Nucleotide biosynthesis'
3	SCO4079		0.950152	phosphoribosylformylglycinamidine synthase II'''	'Nucleotide biosynthesis'
3	SCO4114		0.79508	sporulation associated protein'''	'Differentiation/sporulation'
3	SCO4129		0.730795	hypothetical protein'''	'Periplasmic/exported/lipoproteins'
3	SCO4130		0.832468	hypothetical protein'''	'Periplasmic/exported/lipoproteins'
3	SCO4131		0.880113	hypothetical protein'''	'Periplasmic/exported/lipoproteins'
3	SCO4132		0.852018	transglycosylase'''	'Periplasmic/exported/lipoproteins'
3	SCO4188		0.823716	GntR family transcriptional regulator'''	'Regulation - Defined families'
3	SCO4190		0.859805	GntR family transcriptional regulator'''	'Regulation - Defined families'
3	SCO4354		0.745977	hypothetical protein'''	'Unknown function'
3	SCO4360		0.712052	ABC transporter'''	'Transport/binding proteins'
3	SCO4453		0.886813	hypothetical protein'''	'Unknown function'
3	SCO4562		0.921071	NADH dehydrogenase subunit A'''	'Energy metabolism, carbon'
3	SCO4568		0.872183	NADH dehydrogenase subunit G'''	'Energy metabolism, carbon'
3	SCO4569		0.903004	NADH dehydrogenase subunit H'''	'Energy metabolism, carbon'
3	SCO4571		0.92783	NADH dehydrogenase subunit J'''	'Energy metabolism, carbon'
3	SCO4572		0.880055	NADH dehydrogenase subunit K'''	'Energy metabolism, carbon'
3	SCO4576		0.95815	hypothetical protein'''	'Unknown function'
3	SCO4584		0.931067	hypothetical protein'''	'Periplasmic/exported/lipoproteins'
3	SCO4595		0.895794	oxidoreductase'''	'Notclassified'
3	SCO4677		0.914416	regulatory protein'''	'Regulation - Others'
3	SCO4678		0.782736	hypothetical protein'''	'Unknown function'
3	SCO4679		0.985205	hypothetical protein'''	'Unknown function'
3	SCO4854		0.804587	hypothetical protein'''	'Periplasmic/exported/lipoproteins'
3	SCO4900		0.912814	hypothetical protein'''	'Unknown function'
3	SCO4901		0.878597	adenosine deaminase'''	'Central intermediary metabolism'
3	SCO4903		0.88494	hypothetical protein'''	'Periplasmic/exported/lipoproteins'
3	SCO4924		0.71372	hypothetical protein'''	'Periplasmic/exported/lipoproteins'
3	SCO4978		0.901534	hypothetical protein'''	'Periplasmic/exported/lipoproteins'
3	SCO4979		0.961737	phosphoenolpyruvate carboxykinase'''	'Central intermediary metabolism'
3	SCO5004		0.800791	hypothetical protein'''	'Unknown function'
3	SCO5012		0.920604	hypothetical protein'''	'Periplasmic/exported/lipoproteins'
3	SCO5014		0.897839	hypothetical protein'''	'Periplasmic/exported/lipoproteins'
3	SCO5015		0.840363	hypothetical protein'''	'Periplasmic/exported/lipoproteins'
3	SCO5045		0.734036	hypothetical protein'''	'Unknown function'
3	SCO5088		0.832915	actinorhodin polyketide beta-ketoacyl synthase subunit beta'''	'Secondary metabolism'
3	SCO5122		0.936367	peptidase'''	'Macromolecule degradation'
3	SCO5124		0.926486	hypothetical protein'''	'Unknown function'
3	SCO5125		0.927453	hypothetical protein'''	'Unknown function'
3	SCO5148		0.948328	hypothetical protein'''	'Periplasmic/exported/lipoproteins'
3	SCO5205		0.798915	hypothetical protein'''	'Unknown function'
3	SCO5336		0.662792	mutT-like protein'''	'Unknown function'
3	SCO5366		0.951444	ATP synthase I'''	'Energy metabolism, carbon'
3	SCO5482		0.857807	hypothetical protein'''	'Unknown function'
3	SCO5495		0.878563	phosphodiesterase'''	'Notclassified'
3	SCO5512		0.881662	acetolactate synthase 1 catalytic subunit'''	'Degradation of small molecules'
3	SCO5561		0.758034	hypothetical protein'''	'Unknown function'
3	SCO5585		0.850956	PII uridylyl-transferase'''	'Amino acid biosynthesis'
3	SCO5608		0.802737	hypothetical protein'''	'Laterally acquirred elements'
3	SCO5609		0.48595	hypothetical protein'''	'Laterally acquirred elements'
3	SCO5741		0.851323	hypothetical protein'''	'Periplasmic/exported/lipoproteins'
3	SCO5746		0.772089	hypothetical protein'''	'Unknown function'
3	SCO5749		0.905259	two-component regulator'''	'Regulation - Two component system'
3	SCO5814		0.875018	hypothetical protein'''	'Unknown function'
3	SCO5837		0.82323	zinc protease'''	'Macromolecule degradation'
3	SCO5863		0.967003	two-component sensor (kinase)'''	'Regulation - Two component system'
3	SCO6027		0.699593	acetyl-CoA acetyltransferase'''	'Degradation of small molecules'
3	SCO6128		0.989373	hypothetical protein'''	'Unknown function'
3	SCO6249		0.912922	3-oxoacyl-ACP reductase'''	'Fatty acid biosynthesis'
3	SCO6265		0.970281	gamma-butyrolactone binding protein'''	'Regulation - Defined families'
3	SCO6497		0.780465	transketolase'''	'Central intermediary metabolism'
3	SCO6510		0.824955	hypothetical protein'''	'Unknown function'
3	SCO6516		0.630977	hypothetical protein'''	'Unknown function'
3	SCO6535		0.908518	nitrate reductase subunit alpha NarG'''	'Energy metabolism, carbon'
3	SCO6566		0.974606	ROK family protein'''	'Unknown function'
3	SCO6631		0.715876	hypothetical protein'''	'Unknown function'
3	SCO6632		0.888468	hypothetical protein'''	'Periplasmic/exported/lipoproteins'
3	SCO6633		0.915532	transcriptional regulator'''	'Regulation - Others'
3	SCO6676		0.763208	hypothetical protein'''	'Unknown function'
3	SCO6781		0.901322	regulatory protein'''	'Regulation - Defined families'
3	SCO6823		0.768465	transcription regulator ArsR'''	'Regulation - Defined families'
3	SCO6872		0.774211	hypothetical protein'''	'Unknown function'
3	SCO6913		0.86879	hypothetical protein'''	'Unknown function'
3	SCO6951		0.978234	hypothetical protein'''	'Unknown function'
3	SCO7014		0.704701	LacI family transcriptional regulator'''	'Regulation - Defined families'
3	SCO7041		0.621139	hypothetical protein'''	'Unknown function'
3	SCO7261		0.918662	hypothetical protein'''	'Periplasmic/exported/lipoproteins'
3	SCO7359		0.811013	hydrolase'''	'Notclassified'
3	SCO7360		0.732942	hypothetical protein'''	'Unknown function'
3	SCO7388		0.957449	dehydrogenase'''	'Biosynthesis of cofactors,carriers'
3	SCO7390		0.703674	x	'Notclassified'
3	SCO7465		0.728211	hypothetical protein'''	'Unknown function'
3	SCO7471	paaA	0.919431	phenylacetate-CoA oxygenase subunit PaaA'''	'Degradation of small molecules'
3	SCO7519		0.935088	sugar acetyltransferase'''	'Degradation of small molecules'
3	SCO7658		0.826023	hypothetical protein'''	'Unknown function'
3	SCO7691		0.896857	lyase'''	'Secondary metabolism'
4	SCO0021		0.779266	hypothetical protein'''	'Unknown function'
4	SCO0055		0.482951	membrane-associated oxidoreductase'''	'Periplasmic/exported/lipoproteins'
4	SCO0102		0.772949	hypothetical protein'''	'Unknown function'
4	SCO0103		0.763848	flavohemoprotein'''	'Energy metabolism, carbon'
4	SCO0107		0.821462	aminoglycoside nucleotidyltransferase'''	'Protection responses (detoxification)'
4	SCO0204		0.723442	LuxR family transcriptional regulator'''	'Regulation - Two component system'
4	SCO0220		0.87859	hypothetical protein'''	'Unknown function'
4	SCO0225		0.818387	hypothetical protein'''	'Unknown function'
4	SCO0231		0.583926	hypothetical protein'''	'Unknown function'
4	SCO0435		0.676125	aminotransferase'''	'Transport/binding proteins'
4	SCO0719		0.428157	hypothetical protein'''	'Unknown function'
4	SCO0809		0.783548	ABC transporter permease'''	'Transport/binding proteins'
4	SCO0938		0.847271	amino acid transporter'''	'Transport/binding proteins'
4	SCO1382		0.400494	hypothetical protein'''	'Unknown function'
4	SCO1558		0.650492	ABC transporter permease'''	'Transport/binding proteins'
4	SCO2009		0.75212	branched-chain amino acid ABC transporter permease'''	'Transport/binding proteins'
4	SCO2258		0.798501	ABC transporter'''	'Transport/binding proteins'
4	SCO2273		0.696089	FecCD-family membrane transport protein'''	'Adaptation'
4	SCO2455		0.848349	spermidine synthase'''	'Central intermediary metabolism'
4	SCO2604		0.788942	hypothetical protein'''	'Periplasmic/exported/lipoproteins'
4	SCO2740		0.827038	x	'Unknown function'
4	SCO2761		0.820429	tripeptidyl aminopeptidase'''	'Periplasmic/exported/lipoproteins'
4	SCO2780		0.732671	hypothetical protein'''	'Periplasmic/exported/lipoproteins'
4	SCO2912		0.706046	hypothetical protein'''	'Unknown function'
4	SCO2959		0.795589	nitrate extrusion protein'''	'Degradation of small molecules'
4	SCO2984		0.586966	hypothetical protein'''	'Periplasmic/exported/lipoproteins'
4	SCO3269		0.730429	GntR family transcriptional regulator'''	'Regulation - Defined families'
4	SCO3321		0.830862	redoxin'''	'Protection responses (detoxification)'
4	SCO3338		0.706337	hypothetical protein'''	'Periplasmic/exported/lipoproteins'
4	SCO3365		0.76337	hypothetical protein'''	'Unknown function'
4	SCO3376		0.74757	N-acetylglutamate synthase'''	'Notclassified'
4	SCO3508		0.614903	maturase-like protein'''	'Notclassified'
4	SCO3607		0.719509	hypothetical protein'''	'Periplasmic/exported/lipoproteins'
4	SCO3608		0.69762	hypothetical protein'''	'Unknown function'
4	SCO3624		0.814529	hypothetical protein'''	'Unknown function'
4	SCO3814		0.754995	DNA-binding protein'''	'Regulation - Others'
4	SCO3899		0.685799	hypothetical protein'''	'Unknown function'
4	SCO3923		0.715141	hypothetical protein'''	'Unknown function'
4	SCO4083		0.697267	hypothetical protein'''	'Unknown function'
4	SCO4213		0.847999	hypothetical protein'''	'Unknown function'
4	SCO4256		0.787054	hydrolytic protein'''	'Periplasmic/exported/lipoproteins'
4	SCO4346		0.825707	hypothetical protein'''	'Unknown function'
4	SCO4632		0.775047	ATP/GTP binding protein'''	'Notclassified'
4	SCO4756		0.763868	hypothetical protein'''	'Unknown function'
4	SCO5021		0.752878	lipoprotein'''	'Periplasmic/exported/lipoproteins'
4	SCO5638		0.659021	hypothetical protein'''	'Periplasmic/exported/lipoproteins'
4	SCO5639		0.725667	hypothetical protein'''	'Unknown function'
4	SCO5724		0.842649	hypothetical protein'''	'Unknown function'
4	SCO5725		0.800462	hypothetical protein'''	'Unknown function'
4	SCO5733		0.756144	hypothetical protein'''	'Unknown function'
4	SCO5841		0.510246	phosphocarrier protein HPr'''	'Transport/binding proteins'
4	SCO5902		0.558218	x	'Laterally acquirred elements'
4	SCO5910		0.390604	hypothetical protein'''	'Unknown function'
4	SCO6210		0.77249	hypothetical protein'''	'Unknown function'
4	SCO6318		0.950663	hypothetical protein'''	'Unknown function'
4	SCO6343		0.652479	hypothetical protein'''	'Unknown function'
4	SCO6393		0.839192	transposase'''	'Laterally acquirred elements'
4	SCO6394		0.839292	IS element ATP binding protein'''	'Laterally acquirred elements'
4	SCO6506		0.844194	gas vesicle protein'''	'Adaptation'
4	SCO6630		0.658742	hypothetical protein'''	'Unknown function'
4	SCO6833		0.797228	isobutyryl-CoA mutase, small subunit'''	'Degradation of small molecules'
4	SCO6915		0.82206	hypothetical protein'''	'Unknown function'
4	SCO6917		0.864522	hypothetical protein'''	'Unknown function'
4	SCO6950		0.799231	hypothetical protein'''	'Unknown function'
4	SCO6952		0.771793	hypothetical protein'''	'Unknown function'
5	SCO0049		0.777416	hypothetical protein'''	'Unknown function'
5	SCO0156		0.702427	hypothetical protein'''	'Unknown function'
5	SCO0242		0.823127	hypothetical protein'''	'Unknown function'
5	SCO0243		0.759415	hypothetical protein'''	'Unknown function'
5	SCO0298		0.795649	LysR family transcriptional regulator'''	'Regulation - Defined families'
5	SCO0343		0.755721	hypothetical protein'''	'Unknown function'
5	SCO0453		0.846843	solute-binding lipoprotein'''	'Transport/binding proteins'
5	SCO0484		0.369936	monooxygenase'''	'Protection responses (detoxification)'
5	SCO0498		0.594254	peptide monooxygenase'''	'Secondary metabolism'
5	SCO0548		0.816065	3-oxoacyl-ACP synthase'''	'Fatty acid biosynthesis'
5	SCO0565		0.783728	polyprenyl synthetase'''	'Biosynthesis of cofactors,carriers'
5	SCO0619		0.67434	hypothetical protein'''	'Periplasmic/exported/lipoproteins'
5	SCO0621		0.749178	hypothetical protein'''	'Unknown function'
5	SCO0626		0.833177	hypothetical protein'''	'Unknown function'
5	SCO0677		0.525027	chitosanase'''	'Macromolecule degradation'
5	SCO0694		0.67551	hypothetical protein'''	'Unknown function'
5	SCO0733		0.651482	hypothetical protein'''	'Unknown function'
5	SCO0773		0.713076	ferredoxin'''	'Energy metabolism, carbon'
5	SCO0797		0.826225	hypothetical protein'''	'Periplasmic/exported/lipoproteins'
5	SCO0895	hrdC	0.793272	RNA polymerase principal sigma factor HrdC'''	'Regulation - RNApolymerase core enzyme bind (sig)'
5	SCO1181		0.695537	hypothetical protein'''	'Unknown function'
5	SCO1376		0.796994	LacI family transcriptional regulator'''	'Regulation - Defined families'
5	SCO1421		0.792601	hypothetical protein'''	'Unknown function'
5	SCO1447		0.594136	transcriptional regulator'''	'Regulation - Defined families'
5	SCO1469		0.761243	hypothetical protein'''	'Unknown function'
5	SCO1493		0.839425	hypothetical protein'''	'Periplasmic/exported/lipoproteins'
5	SCO1542		0.780572	hypothetical protein'''	'Unknown function'
5	SCO1576		0.706098	arginine repressor'''	'Regulation - Others'
5	SCO1673		0.811215	hypothetical protein'''	'Unknown function'
5	SCO1683		0.477239	amino acid permease'''	'Transport/binding proteins'
5	SCO1696		0.848764	hypothetical protein'''	'Unknown function'
5	SCO1813		0.575413	GntR family transcriptional regulator'''	'Regulation - Defined families'
5	SCO1875		0.688956	penicillin binding protein'''	'Periplasmic/exported/lipoproteins'
5	SCO1903		0.717084	transport associated protein'''	'Transport/binding proteins'
5	SCO1993		0.599981	hypothetical protein'''	'Unknown function'
5	SCO2005		0.766622	hypothetical protein'''	'Unknown function'
5	SCO2006		0.543001	hypothetical protein'''	'Unknown function'
5	SCO2007		0.745024	hypothetical protein'''	'Unknown function'
5	SCO2055		0.839982	hypothetical protein'''	'Unknown function'
5	SCO2065		0.898997	hypothetical protein'''	'Unknown function'
5	SCO2097		0.785392	hypothetical protein'''	'Periplasmic/exported/lipoproteins'
5	SCO2188		0.838355	peptidase'''	'Macromolecule degradation'
5	SCO2260		0.660585	hypothetical protein'''	'Periplasmic/exported/lipoproteins'
5	SCO2311		0.739878	hypothetical protein'''	'Unknown function'
5	SCO2312		0.81294	hypothetical protein'''	'Periplasmic/exported/lipoproteins'
5	SCO2394		0.6127	hypothetical protein'''	'Periplasmic/exported/lipoproteins'
5	SCO2397		0.65367	oxidoreductase'''	'Notclassified'
5	SCO2435		0.79617	hypothetical protein'''	'Unknown function'
5	SCO2525		0.8029	hypothetical protein'''	'Unknown function'
5	SCO2645		0.591737	hypothetical protein'''	'Periplasmic/exported/lipoproteins'
5	SCO2777		0.790031	acetyl/propionyl CoA carboxylase subunit alpha'''	'Fatty acid biosynthesis'
5	SCO2778		0.667394	hydroxymethylglutaryl-CoA lyase'''	'Fatty acid biosynthesis'
5	SCO2832		0.671467	IclR family transcriptional regulator'''	'Regulation - Defined families'
5	SCO2970		0.933638	hypothetical protein'''	'Periplasmic/exported/lipoproteins'
5	SCO2981		0.878465	glycosyl transferase'''	'Macromolecule synthesis, modification'
5	SCO3005		0.821018	preprotein translocase subunit SecA'''	'Transport/binding proteins'
5	SCO3078		0.750663	hypothetical protein'''	'Periplasmic/exported/lipoproteins'
5	SCO3195		0.867081	hypothetical protein'''	'Unknown function'
5	SCO3214		0.760895	anthranilate synthase component I'''	'Secondary metabolism'
5	SCO3250		0.752523	integrase'''	'Macromolecule synthesis, modification'
5	SCO3294		0.768207	transferase'''	'Notclassified'
5	SCO3366		0.499111	exporter'''	'Transport/binding proteins'
5	SCO3367		0.809553	TetR family transcriptional regulator'''	'Regulation - Defined families'
5	SCO3490		0.596042	transposase'''	'Laterally acquirred elements'
5	SCO3544		0.65516	hypothetical protein'''	'Periplasmic/exported/lipoproteins'
5	SCO3560		0.749417	ATP-binding protein'''	'Notclassified'
5	SCO3568		0.900614	hypothetical protein'''	'Unknown function'
5	SCO3633		0.713702	ABC transporter ATP-binding protein'''	'Transport/binding proteins'
5	SCO3655		0.88505	spermidine synthase'''	'Central intermediary metabolism'
5	SCO3699		0.803829	transcriptional regulator'''	'Regulation - Defined families'
5	SCO3700		0.889485	heavy metal reductase'''	'Protection responses (detoxification)'
5	SCO3704		0.789995	substrate-binding transport protein'''	'Transport/binding proteins'
5	SCO3764		0.491401	hypothetical protein'''	'Periplasmic/exported/lipoproteins'
5	SCO3765		0.694064	hypothetical protein'''	'Periplasmic/exported/lipoproteins'
5	SCO3782		0.608451	regulatory protein'''	'Regulation - Others'
5	SCO3800		0.710233	acyl-CoA dehydrogenase'''	'Degradation of small molecules'
5	SCO3816		0.484851	branched-chain alpha-keto acid dehydrogenase E1 subunit beta'''	'Energy metabolism, carbon'
5	SCO3829		0.828717	branched-chain alpha-keto acid dehydrogenase E2'''	'Energy metabolism, carbon'
5	SCO3866		0.651899	hypothetical protein'''	'Unknown function'
5	SCO3949		0.814534	peptidase'''	'Macromolecule degradation'
5	SCO4016		0.770727	hypothetical protein'''	'Unknown function'
5	SCO4122		0.746396	MarR family transcriptional regulator'''	'Regulation - Defined families'
5	SCO4197		0.914175	MarR family regulatory protein'''	'Regulation - Defined families'
5	SCO4225		0.71803	hypothetical protein'''	'Periplasmic/exported/lipoproteins'
5	SCO4268		0.812099	hypothetical protein'''	'Unknown function'
5	SCO4315		0.826523	homeostasis protein'''	'Transport/binding proteins'
5	SCO4359		0.82621	ABC transporter ATP-binding protein'''	'Transport/binding proteins'
5	SCO4378		0.82332	hypothetical protein'''	'Unknown function'
5	SCO4390		0.772809	hypothetical protein'''	'Unknown function'
5	SCO4454		0.626708	transcriptional regulator'''	'Regulation - Defined families'
5	SCO4609		0.815661	heat shock protein HtpX'''	'Macromolecule degradation'
5	SCO4610		0.855107	hypothetical protein'''	'Periplasmic/exported/lipoproteins'
5	SCO4768		0.793433	two-component regulator'''	'Regulation - Defined families'
5	SCO4790		0.9346	hypothetical protein'''	'Periplasmic/exported/lipoproteins'
5	SCO4791		0.898095	two-component system sensor kinase'''	'Regulation - Two component system'
5	SCO4792		0.789671	two-component system DNA-binding response regulator'''	'Regulation - Two component system'
5	SCO4812		0.591702	hypothetical protein'''	'Periplasmic/exported/lipoproteins'
5	SCO4851		0.706669	hypothetical protein'''	'Unknown function'
5	SCO4983		0.66036	hypothetical protein'''	'Unknown function'
5	SCO5008		0.800951	septum site-determining protein'''	'Cell division'
5	SCO5028		0.791114	ATP-binding protein'''	'Notclassified'
5	SCO5073		0.69612	oxidoreductase'''	'Secondary metabolism'
5	SCO5075		0.720719	oxidoreductase'''	'Secondary metabolism'
5	SCO5082		0.585294	transcriptional regulator'''	'Secondary metabolism'
5	SCO5100		0.816448	GntR family transcriptional regulator'''	'Regulation - Defined families'
5	SCO5163		0.656483	hypothetical protein'''	'Unknown function'
5	SCO5178		0.805169	molybdopterin biosynthesis-like protein MoeZ'''	'Biosynthesis of cofactors,carriers'
5	SCO5204		0.803032	hypothetical protein'''	'Periplasmic/exported/lipoproteins'
5	SCO5206		0.75902	hydrogen peroxide sensitive repressor'''	'Regulation - Others'
5	SCO5219		0.717631	lipoprotein'''	'Periplasmic/exported/lipoproteins'
5	SCO5250		0.611752	polyprenyl synthetase'''	'Biosynthesis of cofactors,carriers'
5	SCO5268		0.870682	hypothetical protein'''	'Unknown function'
5	SCO5302		0.703482	integral membrane cell-cycle protein'''	'Cell division'
5	SCO5473		0.630345	ATP/GTP binding protein'''	'Notclassified'
5	SCO5487		0.869939	hypothetical protein'''	'Unknown function'
5	SCO5517		0.654406	transcriptional regulator'''	'Regulation - Others'
5	SCO5590		0.858393	hypothetical protein'''	'Unknown function'
5	SCO5684		0.839178	two-component system response regulator'''	'Regulation - Two component system'
5	SCO5758		0.806589	transcriptional regulator'''	'Regulation - Others'
5	SCO5811		0.792439	transcriptional regulator'''	'Regulation - Defined families'
5	SCO5978		0.860645	hypothetical protein'''	'Unknown function'
5	SCO6049		0.787347	hypothetical protein'''	'Unknown function'
5	SCO6079		0.851717	hypothetical protein'''	'Unknown function'
5	SCO6087		0.729041	transport system integral membrane protein'''	'Transport/binding proteins'
5	SCO6119		0.669353	AraC family transcription regulator'''	'Regulation - Defined families'
5	SCO6144		0.602663	transcriptional regulator'''	'Regulation - Others'
5	SCO6235		0.798178	hypothetical protein'''	'Unknown function'
5	SCO6236		0.774309	DNA-binding protein'''	'Regulation - Others'
5	SCO6243		0.666624	malate synthase'''	'Central intermediary metabolism'
5	SCO6356		0.561661	hypothetical protein'''	'Periplasmic/exported/lipoproteins'
5	SCO6409		0.769175	methionine aminopeptidase'''	'Macromolecule synthesis, modification'
5	SCO6410		0.826996	DNA-binding protein'''	'Regulation - Others'
5	SCO6490		0.441322	acetyltransferase'''	'Macromolecule synthesis, modification'
5	SCO6499		0.798902	gas vesicle synthesis protein'''	'Adaptation'
5	SCO6569		0.773743	solute binding protein'''	'Transport/binding proteins'
5	SCO6624		0.837303	hypothetical protein'''	'Unknown function'
5	SCO6697		0.808271	3-oxoadipate enol-lactone hydrolase/4-carboxymuconolactone decarboxylase'''	'Protection responses (detoxification)'
5	SCO6728		0.729506	hypothetical protein'''	'Unknown function'
5	SCO6749		0.889574	hypothetical protein'''	'Unknown function'
5	SCO6790		0.743268	long chain fatty acid CoA ligase'''	'Degradation of small molecules'
5	SCO6835		0.805429	arsenate reductase'''	'Protection responses (detoxification)'
5	SCO6899		0.916299	hypothetical protein'''	'Periplasmic/exported/lipoproteins'
5	SCO6945		0.796103	hypothetical protein'''	'Periplasmic/exported/lipoproteins'
5	SCO6992		0.848519	regulatory protein'''	'Regulation - Others'
5	SCO7027		0.80441	LacI family transcriptional regulator'''	'Regulation - Defined families'
5	SCO7040		0.691148	glyceraldehyde-3-phosphate dehydrogenase'''	'Energy metabolism, carbon'
5	SCO7070		0.677196	hypothetical protein'''	'Unknown function'
5	SCO7079		0.735239	x	'Laterally acquirred elements'
5	SCO7241		0.730943	oxidoreductase'''	'Biosynthesis of cofactors,carriers'
5	SCO7243		0.784203	hypothetical protein'''	'Periplasmic/exported/lipoproteins'
5	SCO7343		0.899179	porphobilinogen deaminase'''	'Biosynthesis of cofactors,carriers'
5	SCO7544		0.745021	ABC transporter membrane protein'''	'Transport/binding proteins'
5	SCO7579		0.619355	DNA-binding protein'''	'Regulation - Others'
5	SCO7614		0.661213	regulatory protein'''	'Regulation - Others'
5	SCO7684		0.905162	hypothetical protein'''	'Secondary metabolism'
5	SCO7810		0.82278	oxidoreductase'''	'Notclassified'
6	SCO0015		0.944293	Na+/H+ antiporter'''	'Transport/binding proteins'
6	SCO0068		0.971197	hydrolase'''	'Notclassified'
6	SCO0072		0.770247	hypothetical protein'''	'Periplasmic/exported/lipoproteins'
6	SCO0259		0.869574	alcohol dehydrogenase'''	'Notclassified'
6	SCO0264		0.835051	transcriptional regulator'''	'Regulation - Defined families'
6	SCO0374		0.694068	ABC transporter'''	'Transport/binding proteins'
6	SCO0391		0.866006	transferase'''	'Secondary metabolism'
6	SCO0522		0.894032	oxidoreductase'''	'Secondary metabolism'
6	SCO0533		0.868941	sugar transporter membrane protein'''	'Transport/binding proteins'
6	SCO0540		0.916132	sugar transport membrane protein'''	'Transport/binding proteins'
6	SCO0690		0.938162	oxidoreductase, molybdopterin binding subunit'''	'Notclassified'
6	SCO0711		0.890011	hypothetical protein'''	'Unknown function'
6	SCO0860		0.909318	cation-transporting ATPase'''	'Transport/binding proteins'
6	SCO0890		0.868243	short chain oxidoreductase'''	'Energy metabolism, carbon'
6	SCO1010		0.866908	integral membrane transport protein'''	'Transport/binding proteins'
6	SCO1051		0.89869	hypothetical protein'''	'Periplasmic/exported/lipoproteins'
6	SCO1221		0.742232	transcription regulator AsnC'''	'Regulation - Defined families'
6	SCO1230		0.767182	tripeptidylaminopeptidase'''	'Periplasmic/exported/lipoproteins'
6	SCO1235	ureB	0.798396	urease subunit beta'''	'Degradation of small molecules'
6	SCO1322		0.818878	hypothetical protein'''	'Unknown function'
6	SCO1444		0.924036	chitinase'''	'Macromolecule degradation'
6	SCO1596		0.814096	two-component sensor'''	'Regulation - Two component system'
6	SCO1626		0.846814	cytochrome P450'''	'Energy metabolism, carbon'
6	SCO1669		0.901321	ATP/GTP-binding protein'''	'Notclassified'
6	SCO1882		0.90071	sugar-binding protein'''	'Transport/binding proteins'
6	SCO1894		0.864896	hypothetical protein'''	'Unknown function'
6	SCO1901		0.922735	zinc-binding dehydrogenase'''	'Degradation of small molecules'
6	SCO1961		0.737894	3-dehydroquinate dehydratase'''	'Amino acid biosynthesis'
6	SCO1987		0.981651	hypothetical protein'''	'Unknown function'
6	SCO2030		0.916502	hypothetical protein'''	'Unknown function'
6	SCO2099		0.898769	hypothetical protein'''	'Unknown function'
6	SCO2135		0.97417	hypothetical protein'''	'Periplasmic/exported/lipoproteins'
6	SCO2178		0.828507	endo alpha-1,4 polygalactosaminidase'''	'Macromolecule degradation'
6	SCO2228		0.799392	alpha-glucosidase'''	'Degradation of small molecules'
6	SCO2233		0.829813	hypothetical protein'''	'Periplasmic/exported/lipoproteins'
6	SCO2348		0.88998	hypothetical protein'''	'Periplasmic/exported/lipoproteins'
6	SCO2411		0.921578	hypothetical protein'''	'Periplasmic/exported/lipoproteins'
6	SCO2414		0.931056	hypothetical protein'''	'Periplasmic/exported/lipoproteins'
6	SCO2421		0.824123	ABC-transporter integral membrane protein'''	'Transport/binding proteins'
6	SCO2565		0.759113	hypothetical protein'''	'Unknown function'
6	SCO2644		0.915112	LysR family transcriptional regulator'''	'Regulation - Defined families'
6	SCO2661		0.883033	sugar hydrolase'''	'Degradation of small molecules'
6	SCO2712		0.958871	hypothetical protein'''	'Periplasmic/exported/lipoproteins'
6	SCO2713		0.911184	hypothetical protein'''	'Unknown function'
6	SCO2722		0.890767	hypothetical protein'''	'Periplasmic/exported/lipoproteins'
6	SCO2954		0.509303	RNA polymerase sigma factor SigL'''	'Regulation - RNApolymerase core enzyme bind (sig)'
6	SCO3040		0.958574	hypothetical protein'''	'Periplasmic/exported/lipoproteins'
6	SCO3081		0.853163	hypothetical protein'''	'Unknown function'
6	SCO3276		0.942507	integral membrane transporter'''	'Transport/binding proteins'
6	SCO3279		0.954954	integral membrane efflux protein'''	'Transport/binding proteins'
6	SCO3354		0.900034	hypothetical protein'''	'Unknown function'
6	SCO3440		0.850263	hypothetical protein'''	'Unknown function'
6	SCO3465		0.936224	hypothetical protein'''	'Unknown function'
6	SCO3501		0.968129	hypothetical protein'''	'Unknown function'
6	SCO3525		0.840262	hypothetical protein'''	'Periplasmic/exported/lipoproteins'
6	SCO3744		0.819944	hypothetical protein'''	'Unknown function'
6	SCO3758		0.897204	fatty acid desaturase'''	'Fatty acid biosynthesis'
6	SCO3772		0.789127	hypothetical protein'''	'Periplasmic/exported/lipoproteins'
6	SCO3778		0.946598	threonyl tRNA synthetase'''	'Macromolecule synthesis, modification'
6	SCO4139		0.78694	phosphate transporter ATP-binding protein'''	'Transport/binding proteins'
6	SCO4246		0.900169	hypothetical protein'''	'Unknown function'
6	SCO4343		0.968607	hypothetical protein'''	'Unknown function'
6	SCO4500		0.931732	dehydratase'''	'Notclassified'
6	SCO4589		0.945196	aminopeptidase'''	'Macromolecule degradation'
6	SCO4667		0.908743	two-component system sensor kinase'''	'Regulation - Two component system'
6	SCO4697		0.781899	hypothetical protein'''	'Periplasmic/exported/lipoproteins'
6	SCO4850		0.505328	TetR family transcriptional regulator'''	'Regulation - Defined families'
6	SCO4922		0.838321	hypothetical protein'''	'Periplasmic/exported/lipoproteins'
6	SCO4972		0.712092	dehydrogenase'''	'Notclassified'
6	SCO5031		0.669569	hypothetical protein'''	'Protection responses (detoxification)'
6	SCO5043		0.582159	hydrolase membrane protein'''	'Macromolecule degradation'
6	SCO5096		0.877668	LysR family transcriptional regulator'''	'Regulation - Defined families'
6	SCO5098		0.934971	hypothetical protein'''	'Periplasmic/exported/lipoproteins'
6	SCO5105		0.947022	hypothetical protein'''	'Periplasmic/exported/lipoproteins'
6	SCO5249		0.836785	nucleotide-binding protein'''	'Notclassified'
6	SCO5277		0.936003	magnesium chelatase'''	'Notclassified'
6	SCO5347		0.939048	replication initiation protein'''	'Laterally acquirred elements'
6	SCO5378		0.974664	chitinase two-component sensor kinase'''	'Regulation - Two component system'
6	SCO5380		0.935051	hypothetical protein'''	'Periplasmic/exported/lipoproteins'
6	SCO5452		0.923307	ABC transporter ATP-binding protein'''	'Transport/binding proteins'
6	SCO5633		0.94974	traSA:integrase fusion protein'''	'Laterally acquirred elements'
6	SCO5641		0.903043	transposase'''	'Laterally acquirred elements'
6	SCO5658		0.953275	polyamine-binding lipoprotein'''	'Transport/binding proteins'
6	SCO5666		0.838284	gamma-aminobutyraldehyde dehydrogenase'''	'Degradation of small molecules'
6	SCO5683		0.9134	two-component system sensor kinase'''	'Regulation - Two component system'
6	SCO5764		0.714893	hypothetical protein'''	'Periplasmic/exported/lipoproteins'
6	SCO5817		0.761803	DNA hydrolase'''	'Macromolecule degradation'
6	SCO5831		0.885121	citrate synthase-like protein'''	'Notclassified'
6	SCO5908		0.778786	hypothetical protein'''	'Unknown function'
6	SCO5926		0.857962	hypothetical protein'''	'Unknown function'
6	SCO5931		0.888085	xylanase A'''	'Macromolecule degradation'
6	SCO5933		0.860256	hypothetical protein'''	'Unknown function'
6	SCO5972		0.78429	hypothetical protein'''	'Unknown function'
6	SCO5994		0.896838	integral membrane cytochrome biogenesis protein'''	'Biosynthesis of cofactors,carriers'
6	SCO6023		0.783296	hypothetical protein'''	'Unknown function'
6	SCO6129		0.892002	DNA-binding protein'''	'Regulation - Others'
6	SCO6190		0.97485	transferase'''	'Notclassified'
6	SCO6293		0.766802	hypothetical protein'''	'Unknown function'
6	SCO6306		0.899986	hypothetical protein'''	'Notclassified'
6	SCO6309		0.911784	LysR family transcriptional regulator'''	'Regulation - Defined families'
6	SCO6310		0.776866	cytochrome P450'''	'Energy metabolism, carbon'
6	SCO6315		0.891604	x	'Periplasmic/exported/lipoproteins'
6	SCO6323		0.777094	TetR family transcriptional regulator'''	'Regulation - Defined families'
6	SCO6363		0.827507	two-component regulator'''	'Regulation - Two component system'
6	SCO6370		0.921834	hypothetical protein'''	'Periplasmic/exported/lipoproteins'
6	SCO6374		0.867347	sugar transferase'''	'Periplasmic/exported/lipoproteins'
6	SCO6387		0.879248	hypothetical protein'''	'Unknown function'
6	SCO6389		0.875127	hypothetical protein'''	'Unknown function'
6	SCO6416		0.745982	oxidoreductase'''	'Notclassified'
6	SCO6428		0.941168	hypothetical protein'''	'Periplasmic/exported/lipoproteins'
6	SCO6574		0.893082	hypothetical protein'''	'Unknown function'
6	SCO6668		0.906942	two-component sensor'''	'Regulation - Two component system'
6	SCO6671		0.822871	hypothetical protein'''	'Unknown function'
6	SCO6733		0.872492	transcriptional regulator'''	'Regulation - Others'
6	SCO6769		0.910401	aminotransferase'''	'Secondary metabolism'
6	SCO6831		0.864826	hypothetical protein'''	'Unknown function'
6	SCO6877		0.742337	hypothetical protein'''	'Unknown function'
6	SCO6927		0.817933	hypothetical protein'''	'Unknown function'
6	SCO6955		0.934928	monovalent cation/H+ antiporter subunit C'''	'Periplasmic/exported/lipoproteins'
6	SCO6980		0.785138	ABC transporter membrane protein'''	'Transport/binding proteins'
6	SCO7052		0.908054	hypothetical protein'''	'Unknown function'
6	SCO7055		0.931204	methyltransferase'''	'Notclassified'
6	SCO7118		0.932635	hypothetical protein'''	'Unknown function'
6	SCO7120		0.830043	ubiquinol-cytochrome C reductase cytochrome B subunit'''	'Energy metabolism, carbon'
6	SCO7126		0.639898	hypothetical protein'''	'Unknown function'
6	SCO7187		0.876441	lipoprotein'''	'Periplasmic/exported/lipoproteins'
6	SCO7228		0.802473	polysaccharide lyase'''	'Macromolecule degradation'
6	SCO7236		0.876932	ubiquinol-cytochrome C reductase cytochrome subunit B'''	'Energy metabolism, carbon'
6	SCO7348		0.730273	hypothetical protein'''	'Unknown function'
6	SCO7395		0.749249	membrane transport protein'''	'Transport/binding proteins'
6	SCO7403		0.932941	hypothetical protein'''	'Unknown function'
6	SCO7432		0.982731	extracellular small neutral protease'''	'Macromolecule degradation'
6	SCO7463		0.969605	sensor histidine kinase'''	'Regulation - Two component system'
6	SCO7488		0.872488	integral membrane binding protein dependent transport protein'''	'Transport/binding proteins'
6	SCO7506		0.796943	hydrolase'''	'Degradation of small molecules'
6	SCO7572		0.84273	oxidoreductase'''	'Notclassified'
6	SCO7736		0.971212	hypothetical protein'''	'Periplasmic/exported/lipoproteins'
6	SCO7762		0.869733	hypothetical protein'''	'Unknown function'
6	SCO7782		0.890862	IS110 transposase'''	'Laterally acquirred elements'
6	SCO7787		0.891624	hypothetical protein'''	'Unknown function'
6	SCO7827		0.917681	transposase'''	'Laterally acquirred elements'
7	SCO0214		0.339734	hypothetical protein'''	'Unknown function'
7	SCO0320		0.884487	hypothetical protein'''	'Unknown function'
7	SCO0496		0.765087	iron-siderophore permease transmembrane protein'''	'Secondary metabolism'
7	SCO1021		0.878453	hypothetical protein'''	'Unknown function'
7	SCO1022		0.659397	hypothetical protein'''	'Unknown function'
7	SCO1296		0.952706	hypothetical protein'''	'Unknown function'
7	SCO1346		0.724312	3-oxoacyl-ACP reductase'''	'Fatty acid biosynthesis'
7	SCO1478		0.793576	DNA-directed RNA polymerase subunit omega'''	'Macromolecule synthesis, modification'
7	SCO1494	aroB	0.882335	3-dehydroquinate synthase'''	'Amino acid biosynthesis'
7	SCO1649		0.838113	ferredoxin'''	'Energy metabolism, carbon'
7	SCO1812		0.725902	integral membrane transporter'''	'Transport/binding proteins'
7	SCO2001		0.824871	hypothetical protein'''	'Periplasmic/exported/lipoproteins'
7	SCO2102		0.879352	hypothetical protein'''	'Periplasmic/exported/lipoproteins'
7	SCO2212		0.916207	hypothetical protein'''	'Unknown function'
7	SCO2249		0.755096	hypothetical protein'''	'Unknown function'
7	SCO2318		0.846795	glycosyl transferase'''	'Notclassified'
7	SCO2381		0.802739	hypothetical protein'''	'Unknown function'
7	SCO2395		0.727933	hypothetical protein'''	'Periplasmic/exported/lipoproteins'
7	SCO2624		0.893461	hypothetical protein'''	'Periplasmic/exported/lipoproteins'
7	SCO2664		0.775362	sugar-binding protein'''	'Transport/binding proteins'
7	SCO2774		0.64483	acyl-CoA dehydrogenase'''	'Fatty acid biosynthesis'
7	SCO2776		0.563762	acetyl/propionyl CoA carboxylase subunit beta'''	'Fatty acid biosynthesis'
7	SCO2800		0.875635	two component system histidine kinase'''	'Regulation - Two component system'
7	SCO2897		0.68136	penicillin-binding protein'''	'Periplasmic/exported/lipoproteins'
7	SCO2903		0.84575	hypothetical protein'''	'Periplasmic/exported/lipoproteins'
7	SCO2923		0.907948	hypothetical protein'''	'Periplasmic/exported/lipoproteins'
7	SCO3015		0.912858	hypothetical protein'''	'Periplasmic/exported/lipoproteins'
7	SCO3051		0.54459	acyl-CoA dehydrogenase'''	'Degradation of small molecules'
7	SCO3383	panC	0.895317	pantoate--beta-alanine ligase'''	'Biosynthesis of cofactors,carriers'
7	SCO3423		0.743055	regulator'''	'Regulation - Others'
7	SCO3610		0.886668	peptide hydrolase'''	'Macromolecule degradation'
7	SCO3652		0.949243	hypothetical protein'''	'Periplasmic/exported/lipoproteins'
7	SCO3823		0.921533	quinone oxidoreductase'''	'Energy metabolism, carbon'
7	SCO3833		0.848706	transcriptional regulator'''	'Regulation - Defined families'
7	SCO3834		0.839462	3-hydroxyacyl-CoA dehydrogenase'''	'Notclassified'
7	SCO3843		0.866657	hypothetical protein'''	'Unknown function'
7	SCO3964		0.772441	hypothetical protein'''	'Periplasmic/exported/lipoproteins'
7	SCO4007		0.771077	hypothetical protein'''	'Periplasmic/exported/lipoproteins'
7	SCO4238		0.780616	guanyltransferase'''	'Central intermediary metabolism'
7	SCO4266		0.889087	oxidoreductase'''	'Degradation of small molecules'
7	SCO4281		0.882692	hypothetical protein'''	'Unknown function'
7	SCO4361		0.906527	hypothetical protein'''	'Periplasmic/exported/lipoproteins'
7	SCO4442		0.779731	hypothetical protein'''	'Unknown function'
7	SCO4447		0.67265	hypothetical protein'''	'Periplasmic/exported/lipoproteins'
7	SCO4504		0.840685	methyltransferase'''	'Biosynthesis of cofactors,carriers'
7	SCO4784		0.834933	hypothetical protein'''	'Unknown function'
7	SCO4800		0.716093	isobutyryl-CoA mutase, small subunit'''	'Degradation of small molecules'
7	SCO5040		0.719743	hypothetical protein'''	'Unknown function'
7	SCO5220		0.940723	hypothetical protein'''	'Unknown function'
7	SCO5385		0.777888	3-hydroxybutyryl-CoA dehydrogenase'''	'Fatty acid biosynthesis'
7	SCO5420		0.905441	cholesterol esterase'''	'Degradation of small molecules'
7	SCO5453		0.669978	hypothetical protein'''	'Periplasmic/exported/lipoproteins'
7	SCO5460		0.913696	AbaA-like regulatory protein'''	'Regulation - Others'
7	SCO5475		0.837254	hypothetical protein'''	'Unknown function'
7	SCO5514		0.927283	ketol-acid reductoisomerase'''	'Amino acid biosynthesis'
7	SCO5675		0.459514	hypothetical protein'''	'Unknown function'
7	SCO5685		0.526137	sugar hydrolase'''	'Macromolecule degradation'
7	SCO5704	nusA	0.884473	transcription elongation factor NusA'''	'Macromolecule synthesis, modification'
7	SCO5809		0.827813	hydrolase'''	'Notclassified'
7	SCO5855		0.890872	DNA-binding protein'''	'Notclassified'
7	SCO5906		0.816277	transcriptional regulator'''	'Regulation - Defined families'
7	SCO6001		0.881108	hypothetical protein'''	'Unknown function'
7	SCO6081		0.719116	alpha amylase'''	'Macromolecule degradation'
7	SCO6531		0.900171	ATP/GTP binding protein'''	'Notclassified'
7	SCO6540	phhB	0.868558	pterin-4-alpha-carbinolamine dehydratase'''	'Unknown function'
7	SCO6607		0.726514	hypothetical protein'''	'Unknown function'
7	SCO6636		0.845964	bacteriophage resistance gene pglZ'''	'Laterally acquirred elements'
7	SCO6997		0.84967	hypothetical protein'''	'Unknown function'
7	SCO7016		0.905901	LacI family transcriptional regulator'''	'Regulation - Defined families'
7	SCO7154		0.871863	ketol-acid reductoisomerase'''	'Amino acid biosynthesis'
7	SCO7292		0.770216	threonine dehydratase'''	'Degradation of small molecules'
7	SCO7364		0.601717	TetR family transcriptional regulator'''	'Regulation - Defined families'
7	SCO7520		0.814389	hypothetical protein'''	'Periplasmic/exported/lipoproteins'
8	SCO0069		0.548723	hypothetical protein'''	'Unknown function'
8	SCO0116		0.798414	TetR family transcriptional regulator'''	'Regulation - Defined families'
8	SCO0193		0.651436	DNA-binding regulator'''	'Regulation - Others'
8	SCO0281		0.787676	hypothetical protein'''	'Unknown function'
8	SCO0337		0.82967	transcriptional regulator'''	'Regulation - Defined families'
8	SCO0345		0.834087	IclR family regulatory protein'''	'Regulation - Defined families'
8	SCO0357		0.784637	GntR family transcriptional regulator'''	'Regulation - Defined families'
8	SCO0358		0.781541	racemase'''	'Secondary metabolism'
8	SCO0418		0.761745	DNA-binding protein'''	'Regulation - Others'
8	SCO0458		0.728822	Beta-glucosidase'''	'Degradation of small molecules'
8	SCO0460		0.676352	hypothetical protein'''	'Unknown function'
8	SCO0461		0.786879	hydrolase'''	'Notclassified'
8	SCO0483		0.735306	hypothetical protein'''	'Unknown function'
8	SCO0485		0.70989	TetR family transcriptional regulator'''	'Regulation - Defined families'
8	SCO0494		0.77927	iron-siderophore binding lipoprotein'''	'Secondary metabolism'
8	SCO0570	rpmG	0.642615	50S ribosomal protein L33'''	'Ribosome constituents'
8	SCO0574		0.923341	IclR family regulatory protein'''	'Regulation - Defined families'
8	SCO0620		0.779491	hypothetical protein'''	'Unknown function'
8	SCO0622		0.727728	TetR family transcriptional regulator'''	'Regulation - Defined families'
8	SCO0631		0.481381	hypothetical protein'''	'Unknown function'
8	SCO0646		0.758333	TetR family transcriptional regulator'''	'Regulation - Defined families'
8	SCO0695		0.843734	hypothetical protein'''	'Unknown function'
8	SCO0723	frcK	0.708295	fructose transport system kinase'''	'Unknown function'
8	SCO0772		0.847909	regulatory protein'''	'Regulation - Defined families'
8	SCO0781		0.759138	anti sigma factor antagonist'''	'Regulation - RNApolymerase core enzyme bind (sig)'
8	SCO0794		0.714123	transcriptional regulator'''	'Regulation - Defined families'
8	SCO0798		0.850733	hypothetical protein'''	'Periplasmic/exported/lipoproteins'
8	SCO0799		0.699073	hypothetical protein'''	'Unknown function'
8	SCO0823		0.775203	GntR family transcriptional regulator'''	'Regulation - Defined families'
8	SCO0883	def	0.837834	peptide deformylase'''	'Macromolecule synthesis, modification'
8	SCO0885	trxC	0.85571	thioredoxin'''	'Biosynthesis of cofactors,carriers'
8	SCO0887		0.915706	TetR family transcriptional regulator'''	'Regulation - Defined families'
8	SCO0888		0.584823	hypothetical protein'''	'Periplasmic/exported/lipoproteins'
8	SCO0918		0.846103	excinuclease ABC subunit A'''	'Macromolecule synthesis, modification'
8	SCO0927		0.798246	LysR family transcriptional regulator'''	'Regulation - Defined families'
8	SCO0939		0.691541	hydrolase'''	'Protection responses (detoxification)'
8	SCO0942		0.424451	RNA polymerase sigma factor SigL'''	'Regulation - RNApolymerase core enzyme bind (sig)'
8	SCO0943		0.805759	hypothetical protein'''	'Unknown function'
8	SCO0988		0.850831	acetyltransferase'''	'Notclassified'
8	SCO1003		0.849831	TetR family transcriptional regulator'''	'Regulation - Defined families'
8	SCO1008		0.604696	hypothetical protein'''	'Unknown function'
8	SCO1077		0.682747	sugar kinase'''	'Degradation of small molecules'
8	SCO1084		0.853639	thioredoxin'''	'Biosynthesis of cofactors,carriers'
8	SCO1108		0.483744	regulatory protein'''	'Regulation - Others'
8	SCO1132		0.812129	oxidoreductase'''	'Notclassified'
8	SCO1134		0.706838	oxidoreductase, iron-sulfur binding subunit'''	'Notclassified'
8	SCO1135		0.810741	TetR family transcriptional regulator'''	'Regulation - Defined families'
8	SCO1144		0.915917	ABC transporter ATP-binding protein'''	'Transport/binding proteins'
8	SCO1193		0.692227	TetR family transcriptional regulator'''	'Regulation - Defined families'
8	SCO1194		0.612405	export protein'''	'Transport/binding proteins'
8	SCO1199		0.796586	oxidoreductase'''	'Energy metabolism, carbon'
8	SCO1200		0.746862	regulatory protein'''	'Regulation - Others'
8	SCO1294		0.784173	cystathionine gamma-synthase'''	'Amino acid biosynthesis'
8	SCO1304		0.447123	hypothetical protein'''	'Unknown function'
8	SCO1353		0.69897	transcriptional regulator'''	'Regulation - Others'
8	SCO1358		0.762024	LysR family transcriptional regulator'''	'Regulation - Defined families'
8	SCO1360		0.809556	GntR family transcriptional regulator'''	'Regulation - Defined families'
8	SCO1443		0.910177	riboflavin synthase subunit alpha'''	'Biosynthesis of cofactors,carriers'
8	SCO1504		0.63334	regulator'''	'Regulation - Others'
8	SCO1614		0.911128	transcriptional regulator'''	'Regulation - Defined families'
8	SCO1619		0.747876	regulatory protein'''	'Regulation - Others'
8	SCO1679		0.688995	gluconokinase'''	'Degradation of small molecules'
8	SCO1736		0.748731	MarR family transcriptional regulator'''	'Regulation - Defined families'
8	SCO1749		0.72906	hypothetical protein'''	'Unknown function'
8	SCO1795		0.809023	hypothetical protein'''	'Unknown function'
8	SCO1868		0.809909	hypothetical protein'''	'Unknown function'
8	SCO1872		0.793116	IclR family transcriptional regulator'''	'Regulation - Defined families'
8	SCO1876		0.841323	RNA polymerase sigma factor'''	'Regulation - RNApolymerase core enzyme bind (sig)'
8	SCO1913		0.641211	small membrane protein'''	'Periplasmic/exported/lipoproteins'
8	SCO1969		0.811767	DNA-methyltransferase'''	'Macromolecule synthesis, modification'
8	SCO1997		0.635406	hypothetical protein'''	'Unknown function'
8	SCO2029		0.840518	hypothetical protein'''	'Periplasmic/exported/lipoproteins'
8	SCO2047		0.768557	DNA-binding protein'''	'Regulation - Others'
8	SCO2071		0.896	Na+/H+ antiporter'''	'Transport/binding proteins'
8	SCO2161		0.751383	hypothetical protein'''	'Unknown function'
8	SCO2194		0.715326	lipoyl synthase'''	'Biosynthesis of cofactors,carriers'
8	SCO2201		0.704184	hypothetical protein'''	'Unknown function'
8	SCO2253		0.589733	hypothetical protein'''	'Unknown function'
8	SCO2254		0.83615	transmembrane efflux protein'''	'Transport/binding proteins'
8	SCO2265		0.733341	hypothetical protein'''	'Unknown function'
8	SCO2305		0.762865	ABC transporter ATP-binding protein'''	'Transport/binding proteins'
8	SCO2481		0.672948	hypothetical protein'''	'Unknown function'
8	SCO2486		0.658924	nitrite reductase NirB'''	'Energy metabolism, carbon'
8	SCO2489		0.713034	TetR family transcriptional regulator'''	'Regulation - Defined families'
8	SCO2490		0.88211	dehydrogenase'''	'Periplasmic/exported/lipoproteins'
8	SCO2495		0.854107	hypothetical protein'''	'Periplasmic/exported/lipoproteins'
8	SCO2510	recO	0.639244	DNA repair protein RecO'''	'Unknown function'
8	SCO2554	dnaJ2	0.939329	chaperone protein DnaJ'''	'Chaperones'
8	SCO2555	hrcA	0.84834	heat-inducible transcription repressor'''	'Regulation - Others'
8	SCO2582		0.782094	hypothetical protein'''	'Unknown function'
8	SCO2595	obgE	0.849438	GTPase ObgE'''	'Notclassified'
8	SCO2647		0.838876	MarR family regulatory protein'''	'Regulation - Defined families'
8	SCO2652		0.770558	hypothetical protein'''	'Unknown function'
8	SCO2771		0.865772	hypothetical protein'''	'Unknown function'
8	SCO2779		0.514908	acyl-CoA dehydrogenase'''	'Fatty acid biosynthesis'
8	SCO2804		0.61226	hypothetical protein'''	'Unknown function'
8	SCO2806		0.748215	mutase'''	'Energy metabolism, carbon'
8	SCO2865		0.540003	regulatory protein'''	'Regulation - Others'
8	SCO2953		0.728949	hypothetical protein'''	'Periplasmic/exported/lipoproteins'
8	SCO3048		0.815539	hypothetical protein'''	'Periplasmic/exported/lipoproteins'
8	SCO3050		0.554214	hypothetical protein'''	'Unknown function'
8	SCO3073		0.811738	urocanate hydratase'''	'Degradation of small molecules'
8	SCO3075		0.902305	transcriptional regulator'''	'Regulation - Others'
8	SCO3119		0.781905	hypothetical protein'''	'Regulation - Two component system'
8	SCO3162		0.720366	esterase'''	'Protection responses (detoxification)'
8	SCO3202		0.83823	RNA polymerase principal sigma factor'''	'Regulation - RNApolymerase core enzyme bind (sig)'
8	SCO3295		0.680291	oxidoreductase'''	'Notclassified'
8	SCO3357		0.717277	hypothetical protein'''	'Unknown function'
8	SCO3358		0.777619	two-component system response regulator'''	'Regulation - Two component system'
8	SCO3457		0.7069	transmembrane protein'''	'Periplasmic/exported/lipoproteins'
8	SCO3632		0.785019	hypothetical protein'''	'Unknown function'
8	SCO3661	ClpB	0.739529	ATP-dependent protease ATP-binding subunit'''	'Macromolecule degradation'
8	SCO3668	hspR	0.726041	heat shock protein'''	'Regulation - Defined families'
8	SCO3669	dnaJ1	0.79982	chaperone protein DnaJ'''	'Chaperones'
8	SCO3671	dnaK	0.667166	molecular chaperone DnaK'''	'Chaperones'
8	SCO3676		0.621472	hypothetical protein'''	'Periplasmic/exported/lipoproteins'
8	SCO3694		0.871863	transcriptional regulator'''	'Regulation - Others'
8	SCO3695		0.810624	hypothetical protein'''	'Periplasmic/exported/lipoproteins'
8	SCO3696		0.811763	transcriptional regulator'''	'Regulation - Defined families'
8	SCO3701		0.786561	hypothetical protein'''	'Unknown function'
8	SCO3761		0.670476	hypothetical protein'''	'Unknown function'
8	SCO3798		0.631571	chromosome condensation protein'''	'Chromosome replication'
8	SCO3910		0.82892	hypothetical protein'''	'Periplasmic/exported/lipoproteins'
8	SCO3975		0.808324	regulator'''	'Regulation - Others'
8	SCO3999		0.735442	lipoprotein'''	'Periplasmic/exported/lipoproteins'
8	SCO4019		0.835931	gntR family regulatory protein'''	'Regulation - Defined families'
8	SCO4020		0.708622	two component system response regulator'''	'Regulation - Two component system'
8	SCO4297		0.842995	oxidoreductase'''	'Notclassified'
8	SCO4336		0.575622	marR-family protein'''	'Regulation - RNApolymerase core enzyme bind (sig)'
8	SCO4337		0.697867	integral membrane efflux protein'''	'Transport/binding proteins'
8	SCO4375		0.839353	MarR family regulatory protein'''	'Regulation - Defined families'
8	SCO4434		0.734181	LysR family transcriptional regulator'''	'Regulation - Defined families'
8	SCO4464		0.798032	hydrolase'''	'Secondary metabolism'
8	SCO4465		0.616756	hypothetical protein'''	'Unknown function'
8	SCO4496		0.794936	acetyltransferase'''	'Notclassified'
8	SCO4620	traB1	0.90411	sporulation-like protein'''	'Differentiation/sporulation'
8	SCO4621		0.75249	sporulation-like protein'''	'Differentiation/sporulation'
8	SCO4638		0.71309	hypothetical protein'''	'Unknown function'
8	SCO4639		0.441267	hypothetical protein'''	'Unknown function'
8	SCO4743		0.778153	hypothetical protein'''	'Unknown function'
8	SCO4770	guaB	0.85137	inosine 5'''' monophosphate dehydrogenase'''	'Nucleotide biosynthesis'
8	SCO4908		0.531333	RNA polymerase sigma factor'''	'Regulation - RNApolymerase core enzyme bind (sig)'
8	SCO4920		0.607428	DeoR family transcriptional regulator'''	'Regulation - Defined families'
8	SCO4932	hutH	0.858291	histidine ammonia-lyase'''	'Degradation of small molecules'
8	SCO4934		0.75696	lipoprotein'''	'Periplasmic/exported/lipoproteins'
8	SCO4956	msrA	0.743723	methionine sulfoxide reductase A'''	'Macromolecule synthesis, modification'
8	SCO5041		0.787243	hypothetical protein'''	'Unknown function'
8	SCO5152		0.842688	ATP-binding protein'''	'Notclassified'
8	SCO5156		0.786413	hypothetical protein'''	'Unknown function'
8	SCO5157		0.778259	metal-transport protein'''	'Transport/binding proteins'
8	SCO5192		0.904469	hypothetical protein'''	'Unknown function'
8	SCO5216	sigR	0.88972	RNA polymerase sigma factor sigR	'Regulation - RNApolymerase core enzyme bind (sig)'
8	SCO5217	rsrA	0.874031	anti-sigma factor'''	'Regulation - RNApolymerase core enzyme bind (sig)'
8	SCO5218		0.85579	hypothetical protein'''	'Periplasmic/exported/lipoproteins'
8	SCO5224	nrdS	0.813457	AraC family transcription regulator'''	'Regulation - Defined families'
8	SCO5236	nagB	0.891693	glucosamine-6-phosphate deaminase'''	'Central intermediary metabolism'
8	SCO5238		0.827863	TetR family transcriptional regulator'''	'Regulation - Defined families'
8	SCO5257	metZ	0.848571	methyltransferase'''	'Notclassified'
8	SCO5273		0.763664	hypothetical protein'''	'Unknown function'
8	SCO5274		0.710342	hypothetical protein'''	'Unknown function'
8	SCO5279		0.799739	hypothetical protein'''	'Unknown function'
8	SCO5285	lon	0.594023	ATP-dependent protease'''	'Macromolecule degradation'
8	SCO5287		0.820924	MarR family transcriptional regulator'''	'Regulation - Defined families'
8	SCO5364		0.799285	serine hydroxymethyltransferase'''	'Amino acid biosynthesis'
8	SCO5391		0.692438	ATP/GTP-binding protein'''	'Notclassified'
8	SCO5419	trxA4	0.903941	thioredoxin'''	'Biosynthesis of cofactors,carriers'
8	SCO5484		0.720986	small hydrophobic membrane protein'''	'Periplasmic/exported/lipoproteins'
8	SCO5485		0.68269	small hydrophobic membrane protein'''	'Periplasmic/exported/lipoproteins'
8	SCO5486		0.811953	pyridoxal-phosphate-dependent aminotransferase'''	'Central intermediary metabolism'
8	SCO5490		0.6815	hypothetical protein'''	'Unknown function'
8	SCO5516		0.810091	integral membrane efflux protein'''	'Transport/binding proteins'
8	SCO5630		0.569055	x	'Laterally acquirred elements'
8	SCO5674		0.8608	hypothetical protein'''	'Periplasmic/exported/lipoproteins'
8	SCO5682		0.501286	hypothetical protein'''	'Periplasmic/exported/lipoproteins'
8	SCO5754	cinA	0.688539	hypothetical protein'''	'Unknown function'
8	SCO5838		0.698821	protease'''	'Macromolecule degradation'
8	SCO5848		0.840434	tagatose 6-phosphate kinase'''	'Degradation of small molecules'
8	SCO5864		0.817079	hypothetical protein'''	'Unknown function'
8	SCO5865		0.86312	hypothetical protein'''	'Unknown function'
8	SCO5893		0.732856	oxidoreductase'''	'Secondary metabolism'
8	SCO5952		0.566098	hypothetical protein'''	'Unknown function'
8	SCO6061	msrB	0.744889	oxidoreductase'''	'Notclassified'
8	SCO6070		0.720301	solute binding protein'''	'Transport/binding proteins'
8	SCO6105		0.773801	regulatory protein'''	'Regulation - Others'
8	SCO6169		0.760066	regulatory protein'''	'Regulation - Others'
8	SCO6222		0.849186	aminotransferase AlaT'''	'Notclassified'
8	SCO6291		0.795894	oxidase'''	'Notclassified'
8	SCO6297	lcdH	0.806822	3-hydroxyacyl-CoA dehydrogenase'''	'Notclassified'
8	SCO6396		0.727959	x	'Laterally acquirred elements'
8	SCO6406		0.814796	hypothetical protein'''	'Periplasmic/exported/lipoproteins'
8	SCO6527		0.748572	hypothetical protein'''	'Periplasmic/exported/lipoproteins'
8	SCO6553		0.876622	integral membrane efflux protein'''	'Transport/binding proteins'
8	SCO6565		0.687785	transcriptional regulator'''	'Regulation - Defined families'
8	SCO6620		0.835943	hypothetical protein'''	'Unknown function'
8	SCO6720		0.619553	ABC transporter'''	'Transport/binding proteins'
8	SCO6776		0.755614	hypothetical protein'''	'Unknown function'
8	SCO6778		0.834556	transcriptional regulator'''	'Regulation - Defined families'
8	SCO6813		0.677357	transcription regulator ArsR'''	'Regulation - Defined families'
8	SCO6834		0.773471	thioredoxin reductase'''	'Central intermediary metabolism'
8	SCO6963		0.688194	lipoprotein'''	'Periplasmic/exported/lipoproteins'
8	SCO7098		0.840717	hypothetical protein'''	'Unknown function'
8	SCO7101		0.767419	dehydrogenase'''	'Energy metabolism, carbon'
8	SCO7106		0.744015	hypothetical protein'''	'Unknown function'
8	SCO7140		0.927925	DNA-binding protein'''	'Regulation - Others'
8	SCO7142		0.792933	hypothetical protein'''	'Unknown function'
8	SCO7143		0.766938	transcriptional regulator'''	'Regulation - Defined families'
8	SCO7146		0.737658	regulatory protein'''	'Regulation - Defined families'
8	SCO7160		0.640483	hypothetical protein'''	'Unknown function'
8	SCO7167		0.700475	sugar-binding protein'''	'Transport/binding proteins'
8	SCO7168		0.758945	GntR family transcriptional regulator'''	'Regulation - Defined families'
8	SCO7193		0.729572	hypothetical protein'''	'Unknown function'
8	SCO7270		0.803738	transcriptional regulator'''	'Regulation - Defined families'
8	SCO7279		0.844146	DNA-binding protein'''	'Regulation - Others'
8	SCO7306		0.792738	regulatory protein'''	'Regulation - Others'
8	SCO7342		0.687264	hypothetical protein'''	'Unknown function'
8	SCO7350		0.812423	membrane efflux protein'''	'Transport/binding proteins'
8	SCO7361		0.719973	DNA-binding protein'''	'Regulation - Others'
8	SCO7391		0.866424	x	'Biosynthesis of cofactors,carriers'
8	SCO7427	NsrR	0.857859	hypothetical protein'''	'Unknown function'
8	SCO7479		0.755367	hypothetical protein'''	'Periplasmic/exported/lipoproteins'
8	SCO7548		0.690545	hypothetical protein'''	'Unknown function'
8	SCO7549		0.895344	hypothetical protein'''	'Unknown function'
8	SCO7585		0.824594	MerR family transcriptional regulator'''	'Regulation - Defined families'
8	SCO7602		0.799287	TetR family transcriptional regulator'''	'Regulation - Defined families'
8	SCO7604		0.619831	hypothetical protein'''	'Unknown function'
8	SCO7606		0.776873	amino acid binding protein'''	'Transport/binding proteins'
8	SCO7615		0.784524	DNA-binding protein'''	'Regulation - Others'
8	SCO7632	rifO	0.945306	hypothetical protein'''	'Unknown function'
8	SCO7641		0.703437	dehydrogenase'''	'Notclassified'
8	SCO7694		0.621004	TetR family transcriptional regulator'''	'Regulation - Defined families'
8	SCO7726		0.699501	hydrolase'''	'Notclassified'
8	SCO7741		0.793676	hypothetical protein'''	'Notclassified'
8	SCO7742		0.848266	MarR family transcriptional regulator'''	'Regulation - Defined families'
8	SCO7754		0.884058	anti-sigma factor antagonist'''	'Regulation - RNApolymerase core enzyme bind (sig)'
8	SCO7755		0.870151	hypothetical protein'''	'Unknown function'
8	SCO7756		0.797082	hypothetical protein'''	'Unknown function'
8	SCO7809		0.735213	TetR family transcriptional regulator'''	'Regulation - Defined families'
8	SCO5557a		0.812793	hypothetical protein'''	'Unknown function'
9	SCO0589		0.639007	LysR family transcriptional regulator'''	'Regulation - Defined families'
9	SCO0846		0.863687	hypothetical protein'''	'Unknown function'
9	SCO0848		0.687257	oxidoreductase'''	'Notclassified'
9	SCO0977		0.912131	hypothetical protein'''	'Unknown function'
9	SCO1014		0.837631	transferase'''	'Macromolecule synthesis, modification'
9	SCO1041		0.949202	hypothetical protein'''	'Unknown function'
9	SCO1123		0.72294	hypothetical protein'''	'Unknown function'
9	SCO1320		0.796134	hypothetical protein'''	'Unknown function'
9	SCO1472		0.899523	Sun-family protein'''	'Unknown function'
9	SCO1594	pheT	0.973316	phenylalanyl-tRNA synthetase subunit beta'''	'Macromolecule synthesis, modification'
9	SCO1595	pheS	0.984994	phenylalanyl-tRNA synthetase subunit alpha'''	'Macromolecule synthesis, modification'
9	SCO1747		0.797348	hypothetical protein'''	'Unknown function'
9	SCO1753		0.804832	hypothetical protein'''	'Periplasmic/exported/lipoproteins'
9	SCO1775		0.892434	hypothetical protein'''	'Unknown function'
9	SCO1777		0.888065	hypothetical protein'''	'Unknown function'
9	SCO1983		0.623344	hypothetical protein'''	'Unknown function'
9	SCO2073		0.940549	ribosomal large subunit pseudouridine synthase'''	'Ribosome constituents'
9	SCO2074	lspA	0.781458	lipoprotein signal peptidase'''	'Macromolecule degradation'
9	SCO2193	lipB	0.907242	lipoyltransferase'''	'Biosynthesis of cofactors,carriers'
9	SCO2297		0.8696	hypothetical protein'''	'Unknown function'
9	SCO2468	dnaG	0.858049	DNA primase'''	'Macromolecule synthesis, modification'
9	SCO2566		0.766905	hypothetical protein'''	'Unknown function'
9	SCO2581		0.907663	hypothetical protein'''	'Periplasmic/exported/lipoproteins'
9	SCO2620	tig	0.891257	trigger factor'''	'Cell division'
9	SCO2855		0.792543	hypothetical protein'''	'Unknown function'
9	SCO3092		0.836749	oxidoreductase'''	'Energy metabolism, carbon'
9	SCO3143		0.789326	hypothetical protein'''	'Unknown function'
9	SCO3200		0.506266	DeoR family transcriptional regulator'''	'Regulation - Defined families'
9	SCO3303	lysK	0.768153	lysyl-tRNA synthetase'''	'Macromolecule synthesis, modification'
9	SCO3347		0.80766	hypothetical protein'''	'Unknown function'
9	SCO3377		0.775037	hypothetical protein'''	'Unknown function'
9	SCO3405		0.883533	hypoxanthine phosphoribosyltransferase'''	'Central intermediary metabolism'
9	SCO3885	gidB	0.622643	16S rRNA methyltransferase GidB'''	'Unknown function'
9	SCO3896		0.911354	RNA nucleotidyltransferase'''	'Macromolecule synthesis, modification'
9	SCO4323		0.935759	hydrolase'''	'Notclassified'
9	SCO4333		0.754103	hypothetical protein'''	'Periplasmic/exported/lipoproteins'
9	SCO4659	rpsL	0.815879	30S ribosomal protein S12'''	'Ribosome constituents'
9	SCO4702	rplC	0.728659	50S ribosomal protein L3'''	'Ribosome constituents'
9	SCO4704	rplW	0.844971	50S ribosomal protein L23'''	'Ribosome constituents'
9	SCO4705	rplB	0.868585	50S ribosomal protein L2'''	'Ribosome constituents'
9	SCO4707	rplV	0.786472	50S ribosomal protein L22'''	'Ribosome constituents'
9	SCO4708	rpsC	0.857597	30S ribosomal protein S3'''	'Ribosome constituents'
9	SCO4725	infA	0.804128	translation initiation factor IF-1'''	'Macromolecule synthesis, modification'
9	SCO4747		0.86911	ATP/GTP binding protein'''	'Notclassified'
9	SCO4896		0.79005	transport integral membrane protein'''	'Transport/binding proteins'
9	SCO4915		0.672589	hypothetical protein'''	'Periplasmic/exported/lipoproteins'
9	SCO4918		0.878377	hypothetical protein'''	'Unknown function'
9	SCO4984		0.899255	aminotransferase AlaT'''	'Amino acid biosynthesis'
9	SCO5032		0.75655	alkyl hydroperoxide reductase'''	'Protection responses (detoxification)'
9	SCO5044		0.768002	fumarate hydratase class I'''	'Energy metabolism, carbon'
9	SCO5353		0.836838	diaminopimelate decarboxylase'''	'Amino acid biosynthesis'
9	SCO5593	rimM	0.809889	16S rRNA-processing protein RimM'''	'Ribosome constituents'
9	SCO5802		0.753995	ATP-dependent helicase'''	'Macromolecule synthesis, modification'
9	SCO5804	nrdR	0.941226	transcriptional regulator NrdR'''	'Unknown function'
9	SCO5843		0.927245	hypothetical protein'''	'Unknown function'
9	SCO5869		0.747126	hypothetical protein'''	'Unknown function'
9	SCO5901		0.905016	RNA methyltransferase'''	'Macromolecule synthesis, modification'
9	SCO6118		0.843301	AraC family transcription regulator'''	'Regulation - Defined families'
9	SCO6256		0.780758	transcriptional regulator'''	'Regulation - Defined families'
9	SCO6260		0.95305	sugar kinase'''	'Macromolecule synthesis, modification'
9	SCO6261		0.866247	hypothetical protein'''	'Periplasmic/exported/lipoproteins'
9	SCO6465		0.930801	hypothetical protein'''	'Unknown function'
9	SCO6524		0.874256	hypothetical protein'''	'Periplasmic/exported/lipoproteins'
9	SCO6525		0.855833	hypothetical protein'''	'Unknown function'
9	SCO6588		0.846823	hypothetical protein'''	'Unknown function'
9	SCO6989		0.606714	hypothetical protein'''	'Unknown function'
9	SCO7093		0.659891	transcriptional regulator'''	'Regulation - Defined families'
9	SCO7202		0.81151	hypothetical protein'''	'Periplasmic/exported/lipoproteins'
9	SCO7316		0.726531	hypothetical protein'''	'Periplasmic/exported/lipoproteins'
9	SCO7729		0.659891	hypothetical protein'''	'Unknown function'
9	SCO7780		0.815484	transcriptional regulator'''	'Regulation - Defined families'
10	SCO0321		0.771066	carboxylesterase'''	'Protection responses (detoxification)'
10	SCO0676		0.68216	integral membrane sensor protein'''	'Periplasmic/exported/lipoproteins'
10	SCO1323		0.732918	hypothetical protein'''	'Periplasmic/exported/lipoproteins'
10	SCO1414		0.632889	ankyrin'''	'Notclassified'
10	SCO1424		0.717304	hypothetical protein'''	'Unknown function'
10	SCO1676		0.593829	hypothetical protein'''	'Macromolecule degradation'
10	SCO1688		0.75242	hypothetical protein'''	'Periplasmic/exported/lipoproteins'
10	SCO1850		0.722793	chelatase'''	'Transport/binding proteins'
10	SCO1953	uvrC	0.632496	excinuclease ABC subunit C'''	'Macromolecule degradation'
10	SCO2125		0.870787	hypothetical protein'''	'Unknown function'
10	SCO2222		0.696393	iron-sulfur oxidoreductase'''	'Periplasmic/exported/lipoproteins'
10	SCO3317		0.70169	uroporphyrin-III C-methyltransferase/uroporphyrinogen-III synthase'''	'Biosynthesis of cofactors,carriers'
10	SCO3318	hemC	0.721258	porphobilinogen deaminase'''	'Biosynthesis of cofactors,carriers'
10	SCO3830		0.461874	branched-chain alpha-keto acid dehydrogenase E1 subunit beta'''	'Energy metabolism, carbon'
10	SCO4289		0.586312	hypothetical protein'''	'Periplasmic/exported/lipoproteins'
10	SCO4302		0.790228	hypothetical protein'''	'Periplasmic/exported/lipoproteins'
10	SCO4451		0.616435	export protein'''	'Transport/binding proteins'
10	SCO5069		0.626898	oxidoreductase'''	'Notclassified'
10	SCO5424		0.865694	acetate kinase'''	'Degradation of small molecules'
10	SCO5937		0.76002	hypothetical protein'''	'Unknown function'
10	SCO6117		0.787439	hypothetical protein'''	'Unknown function'
10	SCO6262		0.804413	helicase'''	'Macromolecule synthesis, modification'
10	SCO6431		0.806845	peptide synthase'''	'Secondary metabolism'
10	SCO6474		0.640736	transcriptional regulator'''	'Regulation - Defined families'
10	SCO6542		0.719137	glycosyl hydrolase'''	'Macromolecule degradation'
10	SCO6591		0.764757	hypothetical protein'''	'Periplasmic/exported/lipoproteins'
10	SCO6593		0.765298	hypothetical protein'''	'Unknown function'
10	SCO7121		0.804473	hypothetical protein'''	'Periplasmic/exported/lipoproteins'
10	SCO7667		0.801442	hypothetical protein'''	'Unknown function'
11	SCO0277		0.771805	hypothetical protein'''	'Unknown function'
11	SCO0462		0.862909	oxidoreductase'''	'Notclassified'
11	SCO0593		0.893108	hypothetical protein'''	'Unknown function'
11	SCO0640		0.932954	hypothetical protein'''	'Unknown function'
11	SCO0924		0.697587	cytochrome B subunit'''	'Energy metabolism, carbon'
11	SCO0937		0.883722	hypothetical protein'''	'Unknown function'
11	SCO1043		0.800965	transcriptional regulator'''	'Regulation - Defined families'
11	SCO1081		0.815222	electron transfer flavoprotein subunit alpha'''	'Energy metabolism, carbon'
11	SCO1210		0.983848	transcriptional regulator'''	'Regulation - Defined families'
11	SCO1212		0.97469	ligase'''	'Notclassified'
11	SCO1214		0.905525	6-phosphofructokinase'''	'Energy metabolism, carbon'
11	SCO1254		0.869402	adenylosuccinate lyase'''	'Nucleotide biosynthesis'
11	SCO1260		0.806942	two-component system response regulator'''	'Regulation - Two component system'
11	SCO1319		0.928261	hypothetical protein'''	'Periplasmic/exported/lipoproteins'
11	SCO1326	uppP	0.915384	UDP pyrophosphate phosphatase'''	'Protection responses (detoxification)'
11	SCO1386		0.948912	hypothetical protein'''	'Periplasmic/exported/lipoproteins'
11	SCO1389		0.95654	CDP-diacylglycerol--glycerol-3-phosphate 3-phosphatidyltransferase'''	'Macromolecule synthesis, modification'
11	SCO1437		0.957388	hypothetical protein'''	'Periplasmic/exported/lipoproteins'
11	SCO1438	hisG	0.946295	ATP phosphoribosyltransferase'''	'Amino acid biosynthesis'
11	SCO1477		0.940231	bifunctional phosphopantothenoylcysteine decarboxylase/phosphopantothenate synthase'''	'Notclassified'
11	SCO1490	nusB	0.922939	transcription antitermination protein NusB'''	'Macromolecule synthesis, modification'
11	SCO1491		0.863493	elongation factor P'''	'Macromolecule synthesis, modification'
11	SCO1500		0.988349	Holliday junction resolvase-like protein'''	'Unknown function'
11	SCO1501	alaS	0.970545	alanyl-tRNA synthetase'''	'Macromolecule synthesis, modification'
11	SCO1502		0.95109	hypothetical protein'''	'Periplasmic/exported/lipoproteins'
11	SCO1505	rpsD	0.83847	30S ribosomal protein S4'''	'Ribosome constituents'
11	SCO1508	hisS	0.907468	histidyl-tRNA synthetase'''	'Macromolecule synthesis, modification'
11	SCO1524		0.930297	hypothetical protein'''	'Periplasmic/exported/lipoproteins'
11	SCO1531	thrS	0.983128	threonyl-tRNA synthetase'''	'Macromolecule synthesis, modification'
11	SCO1557		0.3498	lipoprotein'''	'Periplasmic/exported/lipoproteins'
11	SCO1561		0.976551	hypothetical protein'''	'Periplasmic/exported/lipoproteins'
11	SCO1562		0.965109	hypothetical protein'''	'Periplasmic/exported/lipoproteins'
11	SCO1621		0.951059	glycine/betaine transport ATP-binding protein'''	'Transport/binding proteins'
11	SCO1637		0.983544	hypothetical protein'''	'Unknown function'
11	SCO1653		0.919363	hypothetical protein'''	'Unknown function'
11	SCO1654		0.905869	two-component response regulator'''	'Regulation - Two component system'
11	SCO1714		0.796457	hypothetical protein'''	'Periplasmic/exported/lipoproteins'
11	SCO1752		0.957827	hypothetical protein'''	'Periplasmic/exported/lipoproteins'
11	SCO1781	ppnK	0.958701	inorganic polyphosphate/ATP-NAD kinase'''	'Energy metabolism, carbon'
11	SCO1791		0.8827	hypothetical protein'''	'Unknown function'
11	SCO1799		0.903755	hypothetical protein'''	'Unknown function'
11	SCO1808		0.927987	phosphoserine phosphatase'''	'Amino acid biosynthesis'
11	SCO1829		0.905987	hypothetical protein'''	'Periplasmic/exported/lipoproteins'
11	SCO1866	ectC	0.936838	L-ectoine synthase'''	'Adaptation'
11	SCO1867		0.974151	hydroxylase'''	'Notclassified'
11	SCO1934		0.897102	protoheme IX farnesyltransferase'''	'Energy metabolism, carbon'
11	SCO1951		0.747573	hypothetical protein'''	'Unknown function'
11	SCO2013		0.950668	two-component system response regulator'''	'Regulation - Two component system'
11	SCO2034		0.961062	prolipoprotein diacylglyceryl transferase'''	'Macromolecule synthesis, modification'
11	SCO2058		0.96283	transcriptional regulator'''	'Regulation - Others'
11	SCO2060		0.909053	integral membrane transport protein'''	'Transport/binding proteins'
11	SCO2061		0.964627	ABC transport ATP-binding subunit'''	'Transport/binding proteins'
11	SCO2077		0.884523	hypothetical protein'''	'Unknown function'
11	SCO2078		0.730806	hypothetical protein'''	'Periplasmic/exported/lipoproteins'
11	SCO2084	murG	0.934892	UDPdiphospho-muramoylpentapeptide beta-N- acetylglucosaminyltransferase'''	'Periplasmic/exported/lipoproteins'
11	SCO2101		0.93332	carotenoid dehydrogenase'''	'Secondary metabolism'
11	SCO2122		0.927428	hypothetical protein'''	'Unknown function'
11	SCO2147	trpD	0.843153	anthranilate phosphoribosyltransferase'''	'Amino acid biosynthesis'
11	SCO2158		0.913082	kinase'''	'Regulation - Others'
11	SCO2175	cobT	0.972408	nicotinate-nucleotide--dimethylbenzimidazole phosphoribosyltransferase'''	'Biosynthesis of cofactors,carriers'
11	SCO2179		0.940443	leucyl aminopeptidase'''	'Macromolecule degradation'
11	SCO2181		0.910042	dihydrolipoamide succinyltransferase'''	'Energy metabolism, carbon'
11	SCO2185		0.928675	hypothetical protein'''	'Unknown function'
11	SCO2224		0.882317	hypothetical protein'''	'Unknown function'
11	SCO2225		0.909362	isomerase'''	'Notclassified'
11	SCO2232		0.866732	maltose operon transcriptional repressor'''	'Regulation - Defined families'
11	SCO2243		0.841649	TetR family transcriptional regulator'''	'Regulation - Defined families'
11	SCO2281		0.970919	two-component system response-regulator'''	'Regulation - Two component system'
11	SCO2283		0.863196	esterase'''	'Degradation of small molecules'
11	SCO2321		0.847709	hypothetical protein'''	'Periplasmic/exported/lipoproteins'
11	SCO2375		0.966069	hypothetical protein'''	'Periplasmic/exported/lipoproteins'
11	SCO2376		0.925727	hypothetical protein'''	'Unknown function'
11	SCO2386		0.95214	hypothetical protein'''	'Unknown function'
11	SCO2460		0.940871	hypothetical protein'''	'Unknown function'
11	SCO2504		0.927578	glycyl-tRNA synthetase'''	'Macromolecule synthesis, modification'
11	SCO2552		0.949734	16S ribosomal RNA methyltransferase RsmE'''	'Unknown function'
11	SCO2580		0.879177	hypothetical protein'''	'Periplasmic/exported/lipoproteins'
11	SCO2592		0.965143	transferase'''	'Unknown function'
11	SCO2593		0.906409	hypothetical protein'''	'Unknown function'
11	SCO2627		0.940277	ribose-5-phosphate isomerase B'''	'Central intermediary metabolism'
11	SCO2808		0.913824	hypothetical protein'''	'Periplasmic/exported/lipoproteins'
11	SCO2887		0.932173	hypothetical protein'''	'Periplasmic/exported/lipoproteins'
11	SCO2888		0.970054	hypothetical protein'''	'Unknown function'
11	SCO2893		0.900473	hypothetical protein'''	'Unknown function'
11	SCO2899		0.947472	GroES family molecular chaperone'''	'Chaperones'
11	SCO2949		0.899471	UDP-N-acetylglucosamine 1-carboxyvinyltransferase'''	'Periplasmic/exported/lipoproteins'
11	SCO2952		0.846475	helicase'''	'Macromolecule synthesis, modification'
11	SCO3011		0.956736	lipoprotein LpqB'''	'Periplasmic/exported/lipoproteins'
11	SCO3043		0.891633	hypothetical protein'''	'Unknown function'
11	SCO3052		0.985517	UDP-glucose 6-dehydrogenase'''	'Central intermediary metabolism'
11	SCO3064		0.871784	peptide transporter'''	'Transport/binding proteins'
11	SCO3065		0.988808	hypothetical protein'''	'Unknown function'
11	SCO3066		0.883456	regulator of Sig15'''	'Regulation - RNApolymerase core enzyme bind (sig)'
11	SCO3068		0.931782	RNA polymerase sigma factor'''	'Regulation - RNApolymerase core enzyme bind (sig)'
11	SCO3122	glmU	0.966358	bifunctional N-acetylglucosamine-1-phosphate uridyltransferase/glucosamine-1-phosphate acetyltransferase'''	'Macromolecule synthesis, modification'
11	SCO3124		0.905656	50S ribosomal protein L25/general stress protein Ctc'''	'Ribosome constituents'
11	SCO3129		0.957271	TetR family transcriptional regulator'''	'Regulation - Defined families'
11	SCO3174		0.924788	exodeoxyribonuclease'''	'Macromolecule degradation'
11	SCO3351		0.873432	DNA repair protein RadA'''	'Macromolecule synthesis, modification'
11	SCO3375		0.930635	Lsr2-like protein'''	'Periplasmic/exported/lipoproteins'
11	SCO3380		0.954356	pantothenate kinase'''	'Unknown function'
11	SCO3381		0.930944	nicotinate-nucleotide pyrophosphorylase'''	'Biosynthesis of cofactors,carriers'
11	SCO3382		0.963219	L-aspartate oxidase'''	'Biosynthesis of cofactors,carriers'
11	SCO3392		0.918988	NADH dehydrogenase subunit NuoD2'''	'Energy metabolism, carbon'
11	SCO3409		0.83907	inorganic pyrophosphatase'''	'Central intermediary metabolism'
11	SCO3437		0.880482	hypothetical protein'''	'Periplasmic/exported/lipoproteins'
11	SCO3558		0.933953	morphological differentiation-associated protein'''	'Differentiation/sporulation'
11	SCO3573		0.907349	hypothetical protein'''	'Unknown function'
11	SCO3628		0.965184	hypothetical protein'''	'Periplasmic/exported/lipoproteins'
11	SCO3650	pyrE	0.933577	orotate phosphoribosyltransferase'''	'Nucleotide biosynthesis'
11	SCO3725		0.92575	hypothetical protein'''	'Periplasmic/exported/lipoproteins'
11	SCO3807		0.831453	hydrolase'''	'Notclassified'
11	SCO3820		0.939256	Ser/Thr protein kinase'''	'Regulation - Protein kinases'
11	SCO3839		0.953246	hypothetical protein'''	'Unknown function'
11	SCO3851		0.911238	para-aminobenzoate synthase component II'''	'Amino acid biosynthesis'
11	SCO3853		0.899009	hypothetical protein'''	'Periplasmic/exported/lipoproteins'
11	SCO3878		0.968315	DNA polymerase III subunit beta'''	'Chromosome replication'
11	SCO3880	rpmH	0.753512	50S ribosomal protein L34'''	'Ribosome constituents'
11	SCO3886		0.839266	partitioning or sporulation protein'''	'Differentiation/sporulation'
11	SCO3887		0.929476	partitioning or sporulation protein'''	'Differentiation/sporulation'
11	SCO3906	rpsF	0.858202	30S ribosomal protein S6'''	'Ribosome constituents'
11	SCO3907		0.901433	single-stranded DNA-binding protein'''	'Regulation - Others'
11	SCO3908	rpsR	0.920386	30S ribosomal protein S18'''	'Ribosome constituents'
11	SCO3909	rplI	0.901188	50S ribosomal protein L9'''	'Ribosome constituents'
11	SCO3961		0.93111	seryl-tRNA synthetase'''	'Macromolecule synthesis, modification'
11	SCO3967		0.822617	hypothetical protein'''	'Periplasmic/exported/lipoproteins'
11	SCO4009		0.962228	bifunctional histidine kinase and regulator'''	'Regulation - Two component system'
11	SCO4023		0.82016	hypothetical protein'''	'Periplasmic/exported/lipoproteins'
11	SCO4041	upp	0.943086	uracil phosphoribosyltransferase'''	'Central intermediary metabolism'
11	SCO4138		0.912976	phosphate transport protein'''	'Transport/binding proteins'
11	SCO4158		0.900617	LacI-family regulatory protein'''	'Regulation - Defined families'
11	SCO4159		0.941009	transcriptional regulator'''	'Regulation - Others'
11	SCO4282		0.821411	dimeric protein'''	'Notclassified'
11	SCO4402		0.899429	hypothetical protein'''	'Unknown function'
11	SCO4438		0.884495	hypothetical protein'''	'Periplasmic/exported/lipoproteins'
11	SCO4490		0.966228	decarboxylase'''	'Notclassified'
11	SCO4550		0.959904	hypothetical protein'''	'Unknown function'
11	SCO4556	ubiE	0.953603	ubiquinone/menaquinone biosynthesis methyltransferase'''	'Biosynthesis of cofactors,carriers'
11	SCO4636		0.969959	hypothetical protein'''	'Unknown function'
11	SCO4637		0.942703	hypothetical protein'''	'Unknown function'
11	SCO4649	rplA	0.820805	50S ribosomal protein L1'''	'Ribosome constituents'
11	SCO4650		0.919156	lipoprotein'''	'Periplasmic/exported/lipoproteins'
11	SCO4687		0.856222	hypothetical protein'''	'Unknown function'
11	SCO4719	rpsE	0.857839	30S ribosomal protein S5'''	'Ribosome constituents'
11	SCO4720	rpmD	0.89844	50S ribosomal protein L30'''	'Ribosome constituents'
11	SCO4727	rpsM	0.832627	30S ribosomal protein S13'''	'Ribosome constituents'
11	SCO4728		0.880978	30S ribosomal protein S11'''	'Ribosome constituents'
11	SCO4730	rplQ	0.87464	50S ribosomal protein L17'''	'Ribosome constituents'
11	SCO4734	rplM	0.865852	50S ribosomal protein L13'''	'Ribosome constituents'
11	SCO4735	rpsI	0.885297	30S ribosomal protein S9'''	'Ribosome constituents'
11	SCO4779		0.673718	Ser/Thr protein kinase'''	'Regulation - Protein kinases'
11	SCO4809		0.956446	succinyl-CoA synthetase subunit alpha'''	'Energy metabolism, carbon'
11	SCO4884		0.866954	lipoprotein'''	'Periplasmic/exported/lipoproteins'
11	SCO5039		0.962513	penicillin-binding protein'''	'Periplasmic/exported/lipoproteins'
11	SCO5047	glpX	0.716689	fructose 1,6-bisphosphatase II'''	'Unknown function'
11	SCO5048		0.941778	hypothetical protein'''	'Periplasmic/exported/lipoproteins'
11	SCO5146		0.898766	methyltransferase'''	'Notclassified'
11	SCO5151		0.956378	hypothetical protein'''	'Unknown function'
11	SCO5181		0.910739	hypothetical protein'''	'Periplasmic/exported/lipoproteins'
11	SCO5203		0.833374	hypothetical protein'''	'Unknown function'
11	SCO5282		0.950499	two-component system sensor kinase'''	'Regulation - Two component system'
11	SCO5365		0.958793	transferase'''	'Periplasmic/exported/lipoproteins'
11	SCO5384		0.9586	TetR family transcriptional regulator'''	'Regulation - Defined families'
11	SCO5388		0.920318	hypothetical protein'''	'Unknown function'
11	SCO5498	gatC	0.93806	aspartyl/glutamyl-tRNA amidotransferase subunit C'''	'Macromolecule synthesis, modification'
11	SCO5499	gatA	0.944555	aspartyl/glutamyl-tRNA amidotransferase subunit A'''	'Macromolecule synthesis, modification'
11	SCO5501	gatB	0.968569	aspartyl/glutamyl-tRNA amidotransferase subunit B'''	'Macromolecule synthesis, modification'
11	SCO5503		0.879143	acetyltransferase'''	'Notclassified'
11	SCO5504		0.936114	hypothetical protein'''	'Periplasmic/exported/lipoproteins'
11	SCO5537		0.942623	ATP/GTP binding protein'''	'Notclassified'
11	SCO5538		0.901981	hypothetical protein'''	'Unknown function'
11	SCO5539		0.857069	hypothetical protein'''	'Unknown function'
11	SCO5540		0.901038	hypothetical protein'''	'Periplasmic/exported/lipoproteins'
11	SCO5546		0.756821	hypothetical protein'''	'Unknown function'
11	SCO5564	rpmB	0.778539	50S ribosomal protein L28'''	'Ribosome constituents'
11	SCO5573		0.87255	formamidopyrimidine-DNA glycosylase'''	'Macromolecule synthesis, modification'
11	SCO5576		0.903322	acylphosphatase'''	'Notclassified'
11	SCO5595	rplS	0.847657	50S ribosomal protein L19'''	'Ribosome constituents'
11	SCO5613		0.539078	hypothetical protein'''	'Laterally acquirred elements'
11	SCO5624	rpsB	0.93674	30S ribosomal protein S2'''	'Ribosome constituents'
11	SCO5626	pyrH	0.950651	uridylate kinase'''	'Central intermediary metabolism'
11	SCO5699		0.935322	prolyl-tRNA synthetase'''	'Macromolecule synthesis, modification'
11	SCO5736	rpsO	0.809535	30S ribosomal protein S15'''	'Ribosome constituents'
11	SCO5748		0.868928	sensory histidine kinase'''	'Regulation - Two component system'
11	SCO5752		0.934931	hypothetical protein'''	'Unknown function'
11	SCO5778		0.809233	two-component system regulator'''	'Regulation - Two component system'
11	SCO5780		0.952336	hypothetical protein'''	'Periplasmic/exported/lipoproteins'
11	SCO5830		0.717777	hypothetical protein'''	'Unknown function'
11	SCO5839		0.892071	hypothetical protein'''	'Periplasmic/exported/lipoproteins'
11	SCO5840		0.91383	transcriptional regulator'''	'Regulation - Defined families'
11	SCO5859	hemH	0.968995	ferrochelatase'''	'Biosynthesis of cofactors,carriers'
11	SCO5860		0.944073	SuhB protein'''	'Macromolecule synthesis, modification'
11	SCO5867		0.965177	hypothetical protein'''	'Unknown function'
11	SCO5991		0.902988	hypothetical protein'''	'Periplasmic/exported/lipoproteins'
11	SCO6020		0.962803	transcriptional regulator'''	'Regulation - Others'
11	SCO6205		0.863542	dehydrogenase'''	'Notclassified'
11	SCO6233		0.923491	transcriptional regulator'''	'Regulation - Defined families'
11	SCO6341		0.963435	exonuclease'''	'Macromolecule degradation'
11	SCO6467		0.87063	phosphatidylserine synthase'''	'Macromolecule synthesis, modification'
11	SCO6482		0.918171	hypothetical protein'''	'Unknown function'
11	SCO6586		0.936153	succinyl-CoA synthetase subunit alpha'''	'Energy metabolism, carbon'
11	SCO6643		0.933353	hypothetical protein'''	'Unknown function'
11	SCO6740		0.941138	D-amino acid oxidase'''	'Degradation of small molecules'
11	SCO6748		0.959688	enoyl CoA hydratase'''	'Degradation of small molecules'
11	SCO6753		0.855996	nucleotide sugar-1-phosphate transferase'''	'Secondary metabolism'
11	SCO6757		0.945155	ABC transporter membrane protein'''	'Transport/binding proteins'
11	SCO6760		0.977115	phytoene synthase'''	'Secondary metabolism'
11	SCO6761		0.935052	hypothetical protein'''	'Secondary metabolism'
11	SCO6775		0.909867	transcriptional regulator'''	'Regulation - Defined families'
11	SCO6804		0.918024	hypothetical protein'''	'Unknown function'
11	SCO7000		0.972529	isocitrate dehydrogenase'''	'Central intermediary metabolism'
11	SCO7102		0.957025	hypothetical protein'''	'Unknown function'
11	SCO7173		0.91679	transcriptional regulator'''	'Regulation - Defined families'
11	SCO7286		0.844261	oxidoreducatse'''	'Notclassified'
11	SCO7288		0.780558	hypothetical protein'''	'Periplasmic/exported/lipoproteins'
11	SCO7323		0.936255	anti-sigma factor antagonist'''	'Regulation - RNApolymerase core enzyme bind (sig)'
11	SCO7324		0.954487	regulatory protein'''	'Regulation - RNApolymerase core enzyme bind (sig)'
11	SCO7510		0.735919	peptidyl-prolyl cis-trans isomerase'''	'Macromolecule synthesis, modification'
11	SCO7733		0.916546	transcriptional regulator'''	'Regulation - Others'
11	SCO7734		0.889673	hypothetical protein'''	'Unknown function'
12	SCO0059		0.774836	zinc-binding oxidoreductase'''	'Notclassified'
12	SCO0181		0.703737	hypothetical protein'''	'Unknown function'
12	SCO0324		0.902223	hypothetical protein'''	'Periplasmic/exported/lipoproteins'
12	SCO0397		0.835114	hypothetical protein'''	'Secondary metabolism'
12	SCO0451		0.862142	hypothetical protein'''	'Unknown function'
12	SCO0580		0.940226	dihydroxyacetone kinase'''	'Energy metabolism, carbon'
12	SCO0656		0.911981	gas vesicle synthesis protein'''	'Adaptation'
12	SCO0675		0.883357	hypothetical protein'''	'Unknown function'
12	SCO0837		0.896005	hypothetical protein'''	'Unknown function'
12	SCO0944		0.836455	hypothetical protein'''	'Periplasmic/exported/lipoproteins'
12	SCO1076		0.896899	hypothetical protein'''	'Periplasmic/exported/lipoproteins'
12	SCO1113		0.796605	hypothetical protein'''	'Unknown function'
12	SCO1160		0.826952	hypothetical protein'''	'Periplasmic/exported/lipoproteins'
12	SCO1289		0.926183	GntR family transcriptional regulator'''	'Regulation - Defined families'
12	SCO1403		0.842197	hypothetical protein'''	'Periplasmic/exported/lipoproteins'
12	SCO1405		0.763937	HSP90 family protein'''	'Chaperones'
12	SCO1451		0.871547	endoglucanase'''	'Macromolecule degradation'
12	SCO1474		0.879656	hypothetical protein'''	'Unknown function'
12	SCO1534		0.672103	DNA polymerase III subunit epsilon'''	'Macromolecule synthesis, modification'
12	SCO1550		0.799954	small membrane protein'''	'Periplasmic/exported/lipoproteins'
12	SCO1565		0.872378	glycerophosphoryl diester phosphodiesterase'''	'Periplasmic/exported/lipoproteins'
12	SCO1659		0.699186	glycerol uptake facilitator protein'''	'Transport/binding proteins'
12	SCO1660		0.883674	glycerol kinase'''	'Degradation of small molecules'
12	SCO1685		0.907701	hypothetical protein'''	'Periplasmic/exported/lipoproteins'
12	SCO1968		0.958037	hydrolase'''	'Macromolecule synthesis, modification'
12	SCO1975		0.907384	hypothetical protein'''	'Unknown function'
12	SCO2045		0.674521	hypothetical protein'''	'Unknown function'
12	SCO2056		0.93441	hypothetical protein'''	'Unknown function'
12	SCO2220		0.89751	hypothetical protein'''	'Unknown function'
12	SCO2264		0.916977	hypothetical protein'''	'Periplasmic/exported/lipoproteins'
12	SCO2402		0.719307	dehydrogenase'''	'Degradation of small molecules'
12	SCO2436		0.76283	hypothetical protein'''	'Periplasmic/exported/lipoproteins'
12	SCO2465		0.908458	RNA polymerase principal sigma factor'''	'Regulation - RNApolymerase core enzyme bind (sig)'
12	SCO2542		0.886414	glucarate dehydratase'''	'Degradation of small molecules'
12	SCO2586		0.884113	hypothetical protein'''	'Unknown function'
12	SCO2650		0.707679	hypothetical protein'''	'Periplasmic/exported/lipoproteins'
12	SCO2673		0.90235	hypothetical protein'''	'Periplasmic/exported/lipoproteins'
12	SCO2700		0.947463	tyrosinase'''	'Secondary metabolism'
12	SCO3017		0.880351	hypothetical protein'''	'Periplasmic/exported/lipoproteins'
12	SCO3198		0.768419	DeoR family transcriptional regulator'''	'Regulation - Defined families'
12	SCO3234		0.914875	phosphotransferase'''	'Secondary metabolism'
12	SCO3282	cobH	0.876995	precorrin-8X methylmutase'''	'Biosynthesis of cofactors,carriers'
12	SCO3324		0.823801	hypothetical protein'''	'Unknown function'
12	SCO3453		0.831483	ABC-transporter ATP binding protein'''	'Transport/binding proteins'
12	SCO3458		0.832166	hypothetical protein'''	'Periplasmic/exported/lipoproteins'
12	SCO3515		0.931128	hypothetical protein'''	'Periplasmic/exported/lipoproteins'
12	SCO3555		0.90919	hypothetical protein'''	'Periplasmic/exported/lipoproteins'
12	SCO3593		0.58389	hypothetical protein'''	'Unknown function'
12	SCO3631		0.900103	hypothetical protein'''	'Unknown function'
12	SCO3656		0.770466	hypothetical protein'''	'Unknown function'
12	SCO3740		0.801421	histidine kinase'''	'Regulation - Two component system'
12	SCO4126		0.701565	hypothetical protein'''	'Periplasmic/exported/lipoproteins'
12	SCO4165		0.683172	hypothetical protein'''	'Unknown function'
12	SCO4171		0.895667	hypothetical protein'''	'Periplasmic/exported/lipoproteins'
12	SCO4254		0.9015	hypothetical protein'''	'Unknown function'
12	SCO4368		0.868677	lipase'''	'Degradation of small molecules'
12	SCO4379		0.810149	hypothetical protein'''	'Unknown function'
12	SCO4446		0.869632	hypothetical protein'''	'Periplasmic/exported/lipoproteins'
12	SCO4481		0.781546	Ser/Thr protein kinase'''	'Regulation - Protein kinases'
12	SCO4611		0.873154	hypothetical protein'''	'Unknown function'
12	SCO4742		0.870828	hypothetical protein'''	'Unknown function'
12	SCO4867		0.743224	hypothetical protein'''	'Periplasmic/exported/lipoproteins'
12	SCO4913		0.646608	aldehyde dehydrogenase'''	'Degradation of small molecules'
12	SCO5007		0.859249	septum site-determining protein'''	'Cell division'
12	SCO5078		0.913193	hypothetical protein'''	'Secondary metabolism'
12	SCO5271		0.877063	hypothetical protein'''	'Unknown function'
12	SCO5296		0.784478	TetR family transcriptional regulator'''	'Regulation - Defined families'
12	SCO5351		0.948382	regulatory protein'''	'Regulation - Two component system'
12	SCO5390		0.82907	alkanal monooxygenase'''	'Notclassified'
12	SCO5402		0.827423	hypothetical protein'''	'Periplasmic/exported/lipoproteins'
12	SCO5511		0.691886	membrane associated phophodiesterase'''	'Notclassified'
12	SCO5532		0.675481	transcriptional regulator'''	'Regulation - Defined families'
12	SCO5689		0.634832	beta-galactosidase'''	'Macromolecule degradation'
12	SCO5710		0.701629	large Pro/Ala/Gly-rich protein'''	'Unknown function'
12	SCO5892		0.912535	polyketide synthase'''	'Secondary metabolism'
12	SCO5970		0.863666	hypothetical protein'''	'Unknown function'
12	SCO6004		0.891522	ATP/GTP binding protein'''	'Periplasmic/exported/lipoproteins'
12	SCO6069		0.759798	large hypothetical protein'''	'Periplasmic/exported/lipoproteins'
12	SCO6074		0.853865	hypothetical protein'''	'Periplasmic/exported/lipoproteins'
12	SCO6163		0.792956	sensor kinase'''	'Regulation - Two component system'
12	SCO6184		0.825892	transferase'''	'Notclassified'
12	SCO6307		0.898161	cyclase'''	'Notclassified'
12	SCO6476		0.815706	adenylosuccinate lyase'''	'Unknown function'
12	SCO6493		0.521121	hypothetical protein'''	'Unknown function'
12	SCO6583		0.617156	formyl-coenzyme A transferase'''	'Notclassified'
12	SCO6600		0.590188	transcriptional regulator'''	'Regulation - Defined families'
12	SCO6651		0.890066	glycosyl transferase'''	'Notclassified'
12	SCO6711		0.924505	hypothetical protein'''	'Unknown function'
12	SCO6847		0.920614	hypothetical protein'''	'Unknown function'
12	SCO6850		0.898365	hypothetical protein'''	'Unknown function'
12	SCO6901		0.936813	hypothetical protein'''	'Unknown function'
12	SCO6981		0.860723	ABC transporter ATP-binding protein'''	'Transport/binding proteins'
12	SCO6985		0.890113	hypothetical protein'''	'Unknown function'
12	SCO7022		0.90312	hypothetical protein'''	'Unknown function'
12	SCO7096		0.853311	hypothetical protein'''	'Periplasmic/exported/lipoproteins'
12	SCO7252		0.810377	regulatory protein'''	'Regulation - Others'
12	SCO7302		0.898078	hypothetical protein'''	'Unknown function'
12	SCO7354		0.775346	hypothetical protein'''	'Unknown function'
12	SCO7366		0.747154	hypothetical protein'''	'Unknown function'
12	SCO7408		0.846888	solute-binding lipoprotein'''	'Transport/binding proteins'
12	SCO7536		0.626714	hypothetical protein'''	'Periplasmic/exported/lipoproteins'
12	SCO7573		0.867173	anti-sigma factor antagonist'''	'Regulation - RNApolymerase core enzyme bind (sig)'
12	SCO7613		0.880906	hypothetical protein'''	'Periplasmic/exported/lipoproteins'
12	SCO7648		0.873631	two-component system response regulator'''	'Regulation - Two component system'
13	SCO0527		0.930901	cold shock protein'''	'Adaptation'
13	SCO0602		0.830462	hypothetical protein'''	'Unknown function'
13	SCO0641		0.868947	tellurium resistance protein'''	'Protection responses (detoxification)'
13	SCO0703		0.879482	regulator'''	'Regulation - Others'
13	SCO0729		0.679575	hypothetical protein'''	'Unknown function'
13	SCO0736		0.901587	hypothetical protein'''	'Periplasmic/exported/lipoproteins'
13	SCO1243		0.875549	8-amino-7-oxononanoate synthase'''	'Biosynthesis of cofactors,carriers'
13	SCO1772		0.916787	partitioning or sporulation protein'''	'Differentiation/sporulation'
13	SCO1942	pgi	0.831557	glucose-6-phosphate isomerase'''	'Energy metabolism, carbon'
13	SCO1947		0.919402	glyceraldehyde-3-phosphate dehydrogenase'''	'Energy metabolism, carbon'
13	SCO2079		0.86746	hypothetical protein'''	'Unknown function'
13	SCO2095		0.911431	hypothetical protein'''	'Periplasmic/exported/lipoproteins'
13	SCO2096		0.931767	hypothetical protein'''	'Periplasmic/exported/lipoproteins'
13	SCO2121		0.896161	two-component system sensor kinase'''	'Regulation - Two component system'
13	SCO2137		0.878635	hypothetical protein'''	'Unknown function'
13	SCO2140		0.865979	transcriptional regulator'''	'Regulation - Defined families'
13	SCO2367		0.837989	hypothetical protein'''	'Unknown function'
13	SCO2368		0.795845	hypothetical protein'''	'Unknown function'
13	SCO2413		0.849932	hypothetical protein'''	'Periplasmic/exported/lipoproteins'
13	SCO2491		0.843008	oxidoreductase'''	'Notclassified'
13	SCO2514		0.818842	hypothetical protein'''	'Unknown function'
13	SCO2545		0.735398	transmembrane efflux protein'''	'Transport/binding proteins'
13	SCO2616		0.907539	hypothetical protein'''	'Periplasmic/exported/lipoproteins'
13	SCO2696		0.834309	2-hydroxyacid dehydrogenase'''	'Amino acid biosynthesis'
13	SCO2725		0.93249	lipoprotein'''	'Periplasmic/exported/lipoproteins'
13	SCO2792		0.943629	AraC family transcription regulator'''	'Regulation - Defined families'
13	SCO2838		0.942844	endoglucanase'''	'Macromolecule degradation'
13	SCO2866		0.817737	hypothetical protein'''	'Unknown function'
13	SCO2875		0.928227	MerR family transcriptional regulator'''	'Regulation - Defined families'
13	SCO2876		0.728598	acetyltransferase'''	'Notclassified'
13	SCO3014		0.87866	translation initiation factor'''	'Macromolecule synthesis, modification'
13	SCO3036		0.752036	2-phospho-L-lactate transferase'''	'Unknown function'
13	SCO3077		0.888011	cystathionine beta-synthase'''	'Amino acid biosynthesis'
13	SCO3177		0.896615	hypothetical protein'''	'Periplasmic/exported/lipoproteins'
13	SCO3397		0.58607	integral membrane lysyl-tRNA synthetase'''	'Macromolecule synthesis, modification'
13	SCO3488		0.963276	x	'Laterally acquirred elements'
13	SCO3542		0.87664	integral membrane protein with kinase activity'''	'Central intermediary metabolism'
13	SCO3612		0.914497	hypothetical protein'''	'Periplasmic/exported/lipoproteins'
13	SCO3619		0.828203	hypothetical protein'''	'Unknown function'
13	SCO3666		0.810583	regulatory protein'''	'Regulation - Defined families'
13	SCO3724		0.879496	hypothetical protein'''	'Unknown function'
13	SCO3732		0.854969	DEAD/DEAH box helicase'''	'Macromolecule synthesis, modification'
13	SCO3822		0.886426	hypothetical protein'''	'Unknown function'
13	SCO3844		0.949195	hypothetical protein'''	'Periplasmic/exported/lipoproteins'
13	SCO3845		0.937305	protein phosphatase'''	'Notclassified'
13	SCO3892		0.907218	RNA polymerase sigma factor SigM'''	'Regulation - RNApolymerase core enzyme bind (sig)'
13	SCO3904		0.747371	hypothetical protein'''	'Unknown function'
13	SCO3944		0.874542	aminotransferase'''	'Amino acid biosynthesis'
13	SCO4049		0.535517	antibiotic binding protein'''	'Protection responses (detoxification)'
13	SCO4052		0.584095	glucose 1-dehydrogenase'''	'Energy metabolism, carbon'
13	SCO4054		0.842928	hypothetical protein'''	'Periplasmic/exported/lipoproteins'
13	SCO4081		0.893497	hypothetical protein'''	'Unknown function'
13	SCO4089		0.923533	valine dehydrogenase'''	'Amino acid biosynthesis'
13	SCO4115		0.821448	hypothetical protein'''	'Periplasmic/exported/lipoproteins'
13	SCO4133		0.638743	hypothetical protein'''	'Periplasmic/exported/lipoproteins'
13	SCO4232		0.790256	transcriptional factor regulator'''	'Regulation - Others'
13	SCO4277		0.597747	tellurium resistance protein'''	'Protection responses (detoxification)'
13	SCO4299		0.831167	hypothetical protein'''	'Periplasmic/exported/lipoproteins'
13	SCO4357		0.785957	hypothetical protein'''	'Periplasmic/exported/lipoproteins'
13	SCO4366		0.916459	phosphoserine aminotransferase'''	'Amino acid biosynthesis'
13	SCO4397		0.905204	ABC transporter ATP-binding protein'''	'Transport/binding proteins'
13	SCO4590		0.668945	hypothetical protein'''	'Unknown function'
13	SCO4613		0.91501	hypothetical protein'''	'Periplasmic/exported/lipoproteins'
13	SCO4692		0.894675	hypothetical protein'''	'Unknown function'
13	SCO5030		0.9668	hypothetical protein'''	'Periplasmic/exported/lipoproteins'
13	SCO5085		0.73756	actinorhodin cluster activator protein'''	'Secondary metabolism'
13	SCO5140		0.822239	hypothetical protein'''	'Unknown function'
13	SCO5149		0.93482	protease'''	'Macromolecule degradation'
13	SCO5231		0.843179	GntR family transcriptional regulator'''	'Regulation - Defined families'
13	SCO5293		0.857227	oxygenase subunit'''	'Notclassified'
13	SCO5329		0.648064	hypothetical protein'''	'Unknown function'
13	SCO5367		0.862043	F0F1 ATP synthase subunit A'''	'Energy metabolism, carbon'
13	SCO5368		0.85164	ATP synthase subunit C'''	'Energy metabolism, carbon'
13	SCO5369		0.945172	F0F1 ATP synthase subunit B'''	'Energy metabolism, carbon'
13	SCO5370		0.908826	F0F1 ATP synthase subunit delta'''	'Energy metabolism, carbon'
13	SCO5371		0.936742	F0F1 ATP synthase subunit alpha'''	'Energy metabolism, carbon'
13	SCO5372		0.895471	F0F1 ATP synthase subunit gamma'''	'Energy metabolism, carbon'
13	SCO5396		0.988689	cellulose-binding protein'''	'Transport/binding proteins'
13	SCO5508		0.829876	oxidoreductase'''	'Notclassified'
13	SCO5597		0.969881	signal peptidase I'''	'Macromolecule synthesis, modification'
13	SCO5598		0.949121	signal peptidase I'''	'Macromolecule synthesis, modification'
13	SCO5656		0.772817	transcriptional regulator'''	'Regulation - Defined families'
13	SCO5723		0.820504	regulator, BldB'''	'Regulation - Others'
13	SCO5745		0.874091	hypothetical protein'''	'Unknown function'
13	SCO5750		0.796203	ftsK-like protein'''	'Cell division'
13	SCO6000		0.856088	hypothetical protein'''	'Unknown function'
13	SCO6154		0.74929	hypothetical protein'''	'Unknown function'
13	SCO6157		0.624441	transmembrane protein'''	'Periplasmic/exported/lipoproteins'
13	SCO6161		0.962732	hypothetical protein'''	'Unknown function'
13	SCO6217		0.7841	hypothetical protein'''	'Unknown function'
13	SCO6218		0.96831	phosphatase'''	'Notclassified'
13	SCO6342		0.700561	hypothetical protein'''	'Unknown function'
13	SCO6618		0.80885	hypothetical protein'''	'Unknown function'
13	SCO6638		0.908089	hypothetical protein'''	'Unknown function'
13	SCO6743		0.818395	transcriptional accessory protein'''	'Macromolecule synthesis, modification'
13	SCO7404		0.935342	hypothetical protein'''	'Unknown function'
13	SCO7657		0.629665	hypothetical protein'''	'Periplasmic/exported/lipoproteins'
13	SCO7766		0.711701	hypothetical protein'''	'Unknown function'
13	SCO7823		0.643007	hypothetical protein'''	'Periplasmic/exported/lipoproteins'
14	SCO1116		0.940795	hypothetical protein'''	'Unknown function'
14	SCO1213		0.812399	hypothetical protein'''	'Unknown function'
14	SCO1295		0.945596	transcription regulator AsnC'''	'Regulation - Defined families'
14	SCO1297		0.895542	hypothetical protein'''	'Unknown function'
14	SCO1349		0.920761	hypothetical protein'''	'Unknown function'
14	SCO1479	gmk	0.87025	guanylate kinase'''	'Central intermediary metabolism'
14	SCO1498	aroE	0.970431	shikimate 5-dehydrogenase'''	'Amino acid biosynthesis'
14	SCO1503		0.868758	hypothetical protein'''	'Periplasmic/exported/lipoproteins'
14	SCO1526		0.953228	lipid A biosynthesis lauroyl acyltransferase'''	'Notclassified'
14	SCO1554		0.953286	nicotinate-nucleotide-dimethylbenzimidazole phosphoribosyltransferase'''	'Biosynthesis of cofactors,carriers'
14	SCO1591		0.942577	3-hydroxybutyryl-CoA dehydrogenase'''	'Fatty acid biosynthesis'
14	SCO1601		0.949826	hypothetical protein'''	'Unknown function'
14	SCO1620		0.954983	glycine/betaine ABC transporter permease'''	'Transport/binding proteins'
14	SCO1634		0.909154	small membrane protein'''	'Periplasmic/exported/lipoproteins'
14	SCO1635		0.969109	hypothetical protein'''	'Unknown function'
14	SCO1636		0.915063	hypothetical protein'''	'Unknown function'
14	SCO1651		0.707327	hypothetical protein'''	'Unknown function'
14	SCO1761		0.841957	prephenate dehydrogenase'''	'Periplasmic/exported/lipoproteins'
14	SCO1798		0.893603	ABC transporter ATP-binding protein'''	'Transport/binding proteins'
14	SCO1811		0.893906	hypothetical protein'''	'Periplasmic/exported/lipoproteins'
14	SCO1826		0.852558	hypothetical protein'''	'Periplasmic/exported/lipoproteins'
14	SCO1857		0.804897	bifunctional CbiGH'''	'Biosynthesis of cofactors,carriers'
14	SCO1904		0.852937	transcriptional regulator'''	'Regulation - Defined families'
14	SCO1909		0.922146	hypothetical protein'''	'Unknown function'
14	SCO1933		0.708078	hypothetical protein'''	'Unknown function'
14	SCO1952		0.771921	hypothetical protein'''	'Unknown function'
14	SCO2057		0.954833	hypothetical protein'''	'Unknown function'
14	SCO2067		0.909217	hypothetical protein'''	'Periplasmic/exported/lipoproteins'
14	SCO2129		0.979766	hypothetical protein'''	'Unknown function'
14	SCO2149		0.95772	Rieske iron-sulfur protein'''	'Energy metabolism, carbon'
14	SCO2151		0.924022	cytochrome c oxidase subunit III'''	'Energy metabolism, carbon'
14	SCO2156		0.895792	cytochrome c oxidase subunit II'''	'Energy metabolism, carbon'
14	SCO2241		0.900528	glutamine synthetase'''	'Amino acid biosynthesis'
14	SCO2262		0.940503	oxidoreductase'''	'Notclassified'
14	SCO2276		0.924556	hypothetical protein'''	'Periplasmic/exported/lipoproteins'
14	SCO2277		0.913523	hypothetical protein'''	'Periplasmic/exported/lipoproteins'
14	SCO2316		0.915945	hypothetical protein'''	'Unknown function'
14	SCO2362		0.795913	hypothetical protein'''	'Unknown function'
14	SCO2369		0.752458	thiol-specific antioxidant protein'''	'Notclassified'
14	SCO2370		0.753128	hypothetical protein'''	'Unknown function'
14	SCO2380		0.856406	hypothetical protein'''	'Unknown function'
14	SCO2478		0.828038	reductase'''	'Notclassified'
14	SCO2538		0.813783	hypothetical protein'''	'Unknown function'
14	SCO2544		0.777632	IclR family transcriptional regulator'''	'Regulation - Defined families'
14	SCO2579	nadD	0.933427	nicotinic acid mononucleotide adenylyltransferase'''	'Nucleotide biosynthesis'
14	SCO2587		0.898322	gamma-glutamyl kinase'''	'Amino acid biosynthesis'
14	SCO2626		0.792945	DNA repair hydrolase (fragment)'''	'Macromolecule synthesis, modification'
14	SCO2669		0.908119	hypothetical protein'''	'Unknown function'
14	SCO2674		0.785424	ABC transporter ATP-binding protein'''	'Transport/binding proteins'
14	SCO2902		0.933789	deoxyribonucleotide triphosphate pyrophosphatase'''	'Unknown function'
14	SCO2934		0.964529	hypothetical protein'''	'Periplasmic/exported/lipoproteins'
14	SCO2940		0.988857	oxidoreductase'''	'Notclassified'
14	SCO2942		0.931579	oxidoreductase'''	'Notclassified'
14	SCO3019		0.773357	lipoprotein'''	'Periplasmic/exported/lipoproteins'
14	SCO3033		0.875891	integral membrane regulatory protein'''	'Regulation - Others'
14	SCO3039		0.912451	nucleotide phosphorylase'''	'Macromolecule synthesis, modification'
14	SCO3044		0.831534	hypothetical protein'''	'Unknown function'
14	SCO3127		0.937659	phosphoenolpyruvate carboxylase'''	'Energy metabolism, carbon'
14	SCO3148		0.908535	4-diphosphocytidyl-2-C-methyl-D-erythritol kinase'''	'Biosynthesis of cofactors,carriers'
14	SCO3149	ksgA	0.941589	dimethyladenosine transferase'''	'Protection responses (detoxification)'
14	SCO3154		0.754306	hypothetical protein'''	'Periplasmic/exported/lipoproteins'
14	SCO3300		0.903352	hypothetical protein'''	'Periplasmic/exported/lipoproteins'
14	SCO3330		0.946301	acetoin utilization protein'''	'Degradation of small molecules'
14	SCO3400		0.964382	dihydroneopterin aldolase'''	'Biosynthesis of cofactors,carriers'
14	SCO3419		0.910117	hypothetical protein'''	'Unknown function'
14	SCO3445		0.392933	small membrane protein'''	'Periplasmic/exported/lipoproteins'
14	SCO3575		0.858512	hypothetical protein'''	'Unknown function'
14	SCO3576		0.873855	hypothetical protein'''	'Unknown function'
14	SCO3727		0.877576	stress response protein'''	'Protection responses (detoxification)'
14	SCO3838		0.896967	hypothetical protein'''	'Periplasmic/exported/lipoproteins'
14	SCO3894		0.946845	transmembrane protein'''	'Periplasmic/exported/lipoproteins'
14	SCO3965		0.783064	hypothetical protein'''	'Unknown function'
14	SCO3968		0.864093	hypothetical protein'''	'Periplasmic/exported/lipoproteins'
14	SCO4028		0.948655	hypothetical protein'''	'Unknown function'
14	SCO4108		0.953791	peptidase'''	'Macromolecule degradation'
14	SCO4161		0.966139	molybdopterin converting factor'''	'Biosynthesis of cofactors,carriers'
14	SCO4162		0.932221	hypothetical protein'''	'Periplasmic/exported/lipoproteins'
14	SCO4177		0.878139	hypothetical protein'''	'Unknown function'
14	SCO4287		0.77872	hypothetical protein'''	'Unknown function'
14	SCO4313		0.842834	regulatory protein'''	'Regulation - Defined families'
14	SCO4327		0.895944	hypothetical protein'''	'Unknown function'
14	SCO4328		0.915412	lipoprotein'''	'Periplasmic/exported/lipoproteins'
14	SCO4415		0.702999	hypothetical protein'''	'Periplasmic/exported/lipoproteins'
14	SCO4472		0.919454	hypothetical protein'''	'Periplasmic/exported/lipoproteins'
14	SCO4474		0.902335	hypothetical protein'''	'Periplasmic/exported/lipoproteins'
14	SCO4475		0.914051	cytochrome biogenesis-like protein'''	'Biosynthesis of cofactors,carriers'
14	SCO4487		0.90945	Ser/Thr protein kinase'''	'Regulation - Protein kinases'
14	SCO4506		0.975476	hypothetical protein'''	'Unknown function'
14	SCO4599		0.875091	NADH dehydrogenase subunit NuoA2'''	'Energy metabolism, carbon'
14	SCO4601		0.781945	dehydrogenase'''	'Energy metabolism, carbon'
14	SCO4690		0.889422	hypothetical protein'''	'Periplasmic/exported/lipoproteins'
14	SCO4794		0.870731	hypothetical protein'''	'Periplasmic/exported/lipoproteins'
14	SCO4885		0.7413	lipoprotein'''	'Periplasmic/exported/lipoproteins'
14	SCO4890	deoA	0.80274	thymidine phosphorylase'''	'Central intermediary metabolism'
14	SCO4966		0.955168	hypothetical protein'''	'Periplasmic/exported/lipoproteins'
14	SCO5070		0.762792	hydroxylacyl-CoA dehydrogenase'''	'Secondary metabolism'
14	SCO5128		0.962337	hypothetical protein'''	'Periplasmic/exported/lipoproteins'
14	SCO5139		0.876808	succinyl-diaminopimelate desuccinylase'''	'Amino acid biosynthesis'
14	SCO5155		0.940181	lipoprotein'''	'Periplasmic/exported/lipoproteins'
14	SCO5167		0.962552	hypothetical protein'''	'Unknown function'
14	SCO5195		0.892681	hypothetical protein'''	'Unknown function'
14	SCO5262		0.948646	dehydrogenase'''	'Notclassified'
14	SCO5381		0.959802	hypothetical protein'''	'Unknown function'
14	SCO5515		0.968623	D-3-phosphoglycerate dehydrogenase'''	'Amino acid biosynthesis'
14	SCO5541		0.937464	ATP-GTP binding protein'''	'Notclassified'
14	SCO5544		0.929287	hypothetical protein'''	'Periplasmic/exported/lipoproteins'
14	SCO5549		0.828407	hydrolase'''	'Notclassified'
14	SCO5558		0.941753	acyltransferase'''	'Notclassified'
14	SCO5559	gpsA	0.933406	NAD(P)H-dependent glycerol-3-phosphate dehydrogenase'''	'Macromolecule synthesis, modification'
14	SCO5560	ddl	0.925773	D-alanyl-alanine synthetase A'''	'Periplasmic/exported/lipoproteins'
14	SCO5575		0.951994	transmembrane protein'''	'Periplasmic/exported/lipoproteins'
14	SCO5743	thyX	0.959959	FAD-dependent thymidylate synthase'''	'Unknown function'
[truncated: 3,387 more rows]

## Sheet: Supp. Tab. 3
Supplementary Table 3. The list of genes represents a subset of sigR regulon proposed originally in (Kim et al., 2012) for which regulation was found kinetically plausible in S. coelicolor germination. # marks trivial regulations
Gene identifier	Gene name	Gene annotation	Predicted function as reffered in Kim et al. 2012	Note
SCO0569	rpmJ	50S ribosomal protein L36	Modulation of ribosome and/or translation	#
SCO0570	rpmG3	50S ribosomal protein L33	Modulation of ribosome and/or translation
SCO0885	trxC	Thioredoxin	Thiol homeostasis	#
SCO0973		Probable integral membrane protein	Trasporter or integral membran proteins
SCO1084		Putative thioredoxin	Thiol homeostasis	#
SCO1619		Possible transcriptional regulatory protein of HTH-XRE family	Transcriptional reguator or dna binding proteins
SCO1643	prcA	20S proteasome alpha-subunit	Protein degradation
SCO1645		Hypothetical protein	Protein degradation
SCO1648	mpa	Probable AAA ATPase similar to mycobacterium proteasome-associated ATPase	Protein degradation
SCO1919		Probable metal-sulphur cluster biosynthetic enzyme	Cofactor metabolism
SCO1920	sufU	Similar to NifU in SUF-type Fe-S assembly gene cluster (1926-1919)	Cofactor metabolism
SCO1995		Hypothetical protein	Unpredicteble
SCO1996	coaE	Dephospho-CoA kinase	Cofactor metabolism
SCO2124		Possible hydrophobic membrane spanning regions	Trasporter or integral membran proteins
SCO2595	obgE	GTPase, Obg subfamily, ObgE	Modulation of ribosome and/or translation	#
SCO2617	clpX	ATP-dependent Clp protease ATP binding subunit	Protein degradation
SCO2618	clpP2	ATP-dependent Clp protease proteolytic subunit 2'	Protein degradation
SCO2619	clpP1	ATP-dependent Clp protease proteolytic subunit 1	Protein degradation
SCO2634		Hypothetical protein, contains DsbA-like thioredoxin domain	Oxidoreductases	#
SCO2643	pepN	aminopeptidase N	Protein degradation
SCO2816		Conserved hypothetical protein, flavin utilizing monooxygenase superfamily	Oxidoreductases	#
SCO3091	cfa	Cyclopropane-fatty-acyl-phospholipid synthase,SAM-dependent methylase	Lipid metabolism
SCO3162		Possible esterase, beta-lactamase superfamily	Others
SCO3206		Probable transmembrane efflux protein	Trasporter or integral membran proteins
SCO3295		Possible oxidoreductase	Oxidoreductases	#
SCO3373	clpC	Probable Clp-family ATP-binding protease	Protein degradation
SCO3450	sigR2	ECF (group 4) sigma factor close to SigR	Transcriptional reguator or dna binding proteins
SCO3451	rsrA2-1	Putative zinc-containing anti-sigma factor	Transcriptional reguator or dna binding proteins
SCO3765		Possible integral membrane protein with CBS domain	Trasporter or integral membran proteins
SCO3889	trxA	Thioredoxin	Thiol homeostasis
SCO3890	trxB	Thioredoxin reductase	Thiol homeostasis	#
SCO4297		Possible oxidoreductase with FMN binding site, old yellow enzyme family	Oxidoreductases	#
SCO4419	pdxH3	Conserved hypothetical, probable pyridoxamine 5′-phosphate oxidase for pyridoxal phosphate synthesis	Cofactor metabolism
SCO4770	guaB	Inosine 5' monophosphate dehydrogenase	Guanine nucleotide metabolism	#
SCO4956	msrA	Probable peptide methionine R-sulphoxide reductase	Sulphur metabolism	#
SCO4967	mca	Mycothiol-S-conjugate amidase	Thiol homeostasis
SCO5217	rsrA	zinc-containing antisigma factor for SigR	Transcriptional reguator or dna binding proteins	#
SCO5490		Hypothetical protein	Unpredicteble
SCO5552	ndgR	IclR family transcription regulator	Transcriptional reguator or dna binding proteins
SCO5754	cinA	Competence-DNA damage-induced protein, neighbouring clgR (5755)	DNA damage repair and or recombination	#
SCO6061	msrB	Probable peptide methionine R-sulphoxide reductase	Sulphur metabolism	#
SCO6423	lplA	Putative lipoate–protein ligase'	Cofactor metabolism
SCO6551		Probable oxidoreductase, aldo/keto reductase family	Oxidoreductases
SCO6776		Hypothetical protein	Unpredicteble
SCO7140		Probable DNA-binding protein	Transcriptional reguator or dna binding proteins	#
SCO7632	rifO	Probable amidase similar to mshB and mca	Thiol homeostasis	#

## Sheet: Supp. Tab. 4
Supplementary Table 4. The list of kinetically plausible hrdD target genes. # marks trivial regulations. -> sigR - marks alternative and more probable regulation by sigR.
Gene identifier	Gene name	Gene annotation	Predicted functional class	Note
SCO1443		riboflavin synthase subunit alpha	Biosynthesis of cofactors,carriers	#
SCO0885	trxC	thioredoxin	Biosynthesis of cofactors,carriers	#-> sigR
SCO5419	trxA4	thioredoxin	Biosynthesis of cofactors,carriers	#
SCO3188		5'-methylthioadenosine phosphorylase	Central intermediary metabolism'	#
SCO3800		acyl-CoA dehydrogenase	Degradation of small molecules	#
SCO0458		Beta-glucosidase	Degradation of small molecules	#
SCO4620	traB1	sporulation-like protein	Differentiation/sporulation'	#
SCO1199		oxidoreductase	Energy metabolism, carbon	#
SCO2554	dnaJ2	chaperone protein DnaJ	Chaperones	#
SCO3669	dnaJ1	chaperone protein DnaJ	Chaperones	#
SCO6396		pseudo gene	Laterally acquirred elements	#
SCO5285	lon	ATP-dependent protease	Macromolecule degradation
SCO3661	ClpB	ATP-dependent protease ATP-binding subunit	Macromolecule degradation	#
SCO0918		excinuclease ABC subunit A	Macromolecule synthesis, modification	#
SCO0883	def1	peptide deformylase	Macromolecule synthesis, modification	#
SCO6297	lcdH	3-hydroxyacyl-CoA dehydrogenase	Notclassified	#
SCO5152		ATP-binding protein	Notclassified	#
SCO2595	obgE	GTPase, Obg subfamily, ObgE	Notclassified	#-> sigR
SCO7726		hydrolase	Notclassified
SCO5257	metZ	methyltransferase	Notclassified	#
SCO4297		Possible oxidoreductase with FMN binding site, old yellow enzyme family	Notclassified	#-> sigR
SCO6061	msrB	Probable peptide methionine R-sulphoxide reductase	Notclassified	#-> sigR
SCO1134		oxidoreductase, iron-sulfur binding subunit	Notclassified
SCO2495		hypothetical protein	Periplasmic/exported/lipoproteins	#
SCO3910		hypothetical protein	Periplasmic/exported/lipoproteins	#
SCO4251		hypothetical protein	Periplasmic/exported/lipoproteins
SCO5038	f42a	hypothetical protein	Periplasmic/exported/lipoproteins	#
SCO5162		hypothetical protein	Periplasmic/exported/lipoproteins
SCO5484		small hydrophobic membrane protein	Periplasmic/exported/lipoproteins	#
SCO3162		Possible esterase, beta-lactamase superfamily	Protection responses (detoxification)	-> sigR
SCO0939		hydrolase	Protection responses (detoxification)	#
SCO5224	nrdS	AraC family transcription regulator	Regulation - Defined families	#
SCO1360		GntR family transcriptional regulator	Regulation - Defined families	#
SCO3668	hspR	heat shock protein	Regulation - Defined families	#
SCO7427	NsrR	transcrtiption repressor, member of the Rrf2 family	Regulation - Defined families	#
SCO0345		IclR family regulatory protein	Regulation - Defined families	#
SCO7554		LacI family transcriptional regulator	Regulation - Defined families
SCO1358		LysR family transcriptional regulator	Regulation - Defined families	#
SCO4434		LysR family transcriptional regulator	Regulation - Defined families	#
SCO2647		MarR family regulatory protein	Regulation - Defined families	#
SCO5287		MarR family transcriptional regulator	Regulation - Defined families	#
SCO0646		TetR family transcriptional regulator	Regulation - Defined families
SCO4099		TetR family transcriptional regulator	Regulation - Defined families
SCO4358		TetR family transcriptional regulator	Regulation - Defined families
SCO5238		TetR family transcriptional regulator	Regulation - Defined families	#
SCO7645		TetR family transcriptional regulator	Regulation - Defined families
SCO6813		transcription regulator ArsR	Regulation - Defined families	#
SCO0337		transcriptional regulator	Regulation - Defined families	#
SCO1614		transcriptional regulator	Regulation - Defined families	#
SCO6565		transcriptional regulator	Regulation - Defined families	#
SCO7143		transcriptional regulator	Regulation - Defined families
SCO7140		Probable DNA-binding protein	Regulation - Others	#-> sigR
SCO2555	hrcA	heat-inducible transcription repressor	Regulation - Others	#
SCO3975		regulator	Regulation - Others	#
SCO3075		transcriptional regulator	Regulation - Others	#
SCO3694		transcriptional regulator	Regulation - Others
SCO1724		Ser/Thr protein kinase	Regulation - Protein kinases
SCO0781		anti sigma factor antagonist	Regulation - RNApolymerase core enzyme bind	#
SCO0895	hrdC	RNA polymerase principal sigma factor HrdC	Regulation - RNApolymerase core enzyme bind	#
SCO5216	sigR	RNA polymerase sigma factor RpoE	Regulation - RNApolymerase core enzyme bind	#
SCO3119		hypothetical protein	Regulation - Two component system
SCO4020		two component system response regulator	Regulation - Two component system	#
SCO0570	rpmG3	50S ribosomal protein L33	Ribosome constituents	#-> sigR
SCO4464		hydrolase	Secondary metabolism	#
SCO3239		hypothetical protein	Secondary metabolism
SCO4150		ABC transporter	Transport/binding proteins	#
SCO1144		ABC transporter ATP-binding protein	Transport/binding proteins	#
SCO5516		integral membrane efflux protein	Transport/binding proteins	#
SCO6553		integral membrane efflux protein	Transport/binding proteins	#
SCO1997		hypothetical protein	Unknown function	#
SCO0943		hypothetical protein	Unknown function	#
SCO1241		hypothetical protein	Unknown function
SCO1304		hypothetical protein	Unknown function
SCO1406		hypothetical protein	Unknown function
SCO1868		hypothetical protein	Unknown function	#
SCO2062		hypothetical protein	Unknown function
SCO2201		hypothetical protein	Unknown function	#
SCO2481		hypothetical protein	Unknown function
SCO2652		hypothetical protein	Unknown function	#
SCO2804		hypothetical protein	Unknown function	#
SCO4638		hypothetical protein	Unknown function
SCO5037		hypothetical protein	Unknown function	#
SCO7098		hypothetical protein	Unknown function	#
SCO7142		hypothetical protein	Unknown function	#
SCO7342		hypothetical protein	Unknown function
SCO7541		hypothetical protein	Unknown function
SCO7728		hypothetical protein	Unknown function	#
SCO7756		hypothetical protein	Unknown function	#
